# Supplementary material for: Gene Discovery through Transcriptome Sequencing for the Invasive Mussel Limnoperna fortunei
Source: PLoS One. 2014 Jul 21;9(7):e102973. doi: 10.1371/journal.pone.0102973 (PMC4105566; doi:10.1371/journal.pone.0102973)
Supplement: Table S2 — IDs of unigenes annotated by KEGG and their respective KO identifiers. (XLS) [file pone.0102973.s002.xls]

## Sheet: KO number
SUPPORTING INFORMATION TABLE S2
Uliano-Silva et al., 2014. Gene discovery through transcriptome sequencing for the invasive mussel Limnoperna fortunei.
IDs of unigenes annotated by KEGG and their respective KO identifiers
Unigenes from L. fortunei can be downloaded at: http://goo.gl/7rwBCp
UNIGENE ID	KO identifier
Contig1001	K10352
Contig1002	K02974
Contig1006	K00936
Contig1009	K02889
Contig1017	K12823
Contig1020	K04079
Contig1043	K05546
Contig1048	K01868
Contig1062	K11836
Contig1073	K16470
Contig1075	K02940
Contig1082	K01158
Contig109	K14753
Contig1111	K07565
Contig1125	K08811
Contig1142	K03257
Contig1147	K04393
Contig1151	K02991
Contig1157	K02925
Contig1167	K10688
Contig1176	K06883
Contig1198	K11826
Contig1216	K04353
Contig1218	K05692
Contig1233	K02987
Contig1236	K06631
Contig1241	K02127
Contig1243	K03234
Contig1257	K02932
Contig1342	K15029
Contig1349	K09265
Contig1371	K00067
Contig1373	K16582
Contig1410	K00164
Contig1412	K03010
Contig1431	K12647
Contig1435	K10595
Contig1436	K12373
Contig145	K06115
Contig1469	K02957
Contig1482	K02183
Contig1503	K11427
Contig1504	K02134
Contig1508	K13101
Contig1513	K00940
Contig1533	K12822
Contig1542	K02962
Contig1545	K01251
Contig1547	K04662
Contig1549	K15010
Contig1554	K14408
Contig1570	K12383
Contig1580	K13100
Contig1585	K00719
Contig1592	K13965
Contig1596	K08738
Contig1624	K02896
Contig1627	K09375
Contig1632	K02128
Contig164	K12562
Contig1654	K12571
Contig1667	K12757
Contig1680	K13485
Contig1689	K02135
Contig1704	K02883
Contig1729	K16462
Contig1730	K08956
Contig1749	K00227
Contig176	K00274
Contig1761	K03878
Contig1764	K02947
Contig1765	K16848
Contig1772	K09270
Contig1779	K09255
Contig1806	K13159
Contig1807	K10352
Contig1808	K07374
Contig183	K03966
Contig1841	K02923
Contig1844	K07375
Contig1845	K06521
Contig1852	K02889
Contig188	K05312
Contig1890	K06234
Contig1895	K07893
Contig1899	K14354
Contig1901	K07374
Contig1903	K09486
Contig191	K07874
Contig1929	K02264
Contig1938	K13239
Contig1948	K15259
Contig1962	K13162
Contig1991	K13819
Contig1995	K01880
Contig2004	K12837
Contig2014	K12819
Contig203	K10891
Contig2031	K11247
Contig2047	K05858
Contig2049	K02105
Contig2057	K16749
Contig2063	K15137
Contig2080	K04043
Contig209	K16770
Contig2092	K02938
Contig2099	K01672
Contig2112	K02910
Contig2116	K06170
Contig2123	K17083
Contig2128	K06254
Contig2143	K10352
Contig2148	K02268
Contig2152	K09487
Contig2157	K09057
Contig2178	K08486
Contig2183	K04683
Contig2194	K03671
Contig2200	K02912
Contig2208	K01580
Contig2225	K15728
Contig2232	K09485
Contig2263	K15047
Contig2274	K02903
Contig2279	K06990
Contig2280	K02898
Contig2295	K10380
Contig2306	K10645
Contig2308	K06067
Contig2310	K03232
Contig2313	K11321
Contig2327	K10696
Contig2334	K05695
Contig2339	K12872
Contig2348	K03767
Contig2354	K12900
Contig2373	K14574
Contig2381	K02920
Contig2387	K16822
Contig2401	K08574
Contig2403	K10352
Contig2407	K03234
Contig2418	K02943
Contig2423	K02940
Contig2427	K03249
Contig2428	K10419
Contig2430	K02161
Contig2431	K12323
Contig2454	K02730
Contig2463	K01802
Contig2475	K11275
Contig2476	K09880
Contig2496	K05691
Contig251	K06170
Contig2539	K00033
Contig254	K01493
Contig2558	K02865
Contig2573	K12821
Contig2577	K14004
Contig2583	K13107
Contig2591	K00934
Contig2593	K07606
Contig2600	K02261
Contig2603	K02892
Contig2608	K16772
Contig2611	K09571
Contig2612	K11423
Contig2620	K11647
Contig2628	K14769
Contig2631	K15179
Contig2632	K02951
Contig2633	K03953
Contig264	K15102
Contig266	K11278
Contig2666	K02987
Contig2668	K01074
Contig267	K02925
Contig2686	K13988
Contig2692	K13785
Contig270	K01537
Contig2700	K09113
Contig2702	K11339
Contig2710	K02949
Contig2712	K11428
Contig2752	K02267
Contig2753	K03941
Contig2765	K08871
Contig2785	K11279
Contig2798	K02927
Contig2804	K12850
Contig2813	K02995
Contig2814	K10956
Contig2824	K14832
Contig2841	K05665
Contig2862	K16292
Contig2889	K11661
Contig2901	K02995
Contig2904	K10395
Contig2906	K11968
Contig2907	K02993
Contig2930	K02908
Contig2935	K12830
Contig294	K02900
Contig2947	K14521
Contig2951	K02938
Contig2955	K02866
Contig2979	K03676
Contig2985	K03283
Contig2986	K02995
Contig300	K02875
Contig3007	K15137
Contig3012	K00026
Contig3024	K00249
Contig3027	K00522
Contig3028	K00384
Contig3045	K10416
Contig3049	K01501
Contig3057	K01324
Contig3062	K08678
Contig3064	K06238
Contig307	K15683
Contig3072	K13181
Contig3081	K11672
Contig3088	K12737
Contig3096	K10143
Contig3099	K01175
Contig3117	K02983
Contig3123	K06027
Contig3126	K12315
Contig3127	K11339
Contig3157	K06630
Contig3161	K14769
Contig3171	K12188
Contig3176	K00505
Contig3186	K11984
Contig3188	K07931
Contig3194	K02263
Contig3200	K05613
Contig3225	K04947
Contig3226	K02731
Contig3229	K08823
Contig3233	K01754
Contig3243	K02937
Contig3244	K06942
Contig3249	K13161
Contig3260	K02873
Contig3266	K11823
Contig3278	K03011
Contig328	K02997
Contig3297	K03961
Contig33	K13811
Contig3300	K00500
Contig3301	K03252
Contig3303	K02930
Contig3313	K15261
Contig3332	K03108
Contig3351	K02875
Contig3354	K01176
Contig3370	K09632
Contig3378	K00134
Contig3384	K06114
Contig3386	K06792
Contig3394	K14564
Contig3398	K03131
Contig3402	K03097
Contig3407	K15377
Contig3409	K02108
Contig3419	K02882
Contig3439	K03231
Contig3450	K10418
Contig346	K14618
Contig3467	K02995
Contig3479	K09566
Contig3492	K02941
Contig3496	K05655
Contig3498	K08967
Contig3500	K08056
Contig351	K10158
Contig3518	K02261
Contig3520	K08057
Contig353	K02872
Contig3534	K11267
Contig3539	K02985
Contig3543	K02975
Contig3545	K14559
Contig3549	K08756
Contig3554	K12375
Contig3571	K10629
Contig3576	K02265
Contig3590	K13963
Contig361	K03024
Contig3610	K06943
Contig3611	K15178
Contig3613	K11584
Contig3623	K14291
Contig3633	K11338
Contig3650	K00488
Contig3655	K00412
Contig3664	K11471
Contig3673	K05026
Contig3676	K14611
Contig368	K04600
Contig3684	K17046
Contig3693	K14324
Contig37	K01120
Contig370	K02889
Contig3707	K03936
Contig3708	K10599
Contig372	K06236
Contig373	K02256
Contig3732	K02140
Contig3739	K02987
Contig3748	K05702
Contig3751	K01866
Contig3798	K03965
Contig382	K13250
Contig3843	K09481
Contig3849	K05754
Contig3853	K15336
Contig3855	K03254
Contig3858	K06237
Contig3876	K03164
Contig3877	K14823
Contig388	K15103
Contig3889	K02896
Contig3904	K12795
Contig3916	K10667
Contig3928	K02728
Contig3934	K13183
Contig3946	K02989
Contig3953	K12968
Contig3956	K11251
Contig3960	K02930
Contig3969	K00079
Contig398	K03240
Contig3988	K04440
Contig3990	K03145
Contig3994	K10684
Contig4001	K13247
Contig4011	K12026
Contig4022	K03253
Contig4048	K09500
Contig4052	K00382
Contig4057	K07830
Contig4060	K00453
Contig4092	K14863
Contig4098	K10413
Contig4123	K14753
Contig4124	K11324
Contig4129	K02262
Contig4135	K09595
Contig4145	K00288
Contig4148	K07374
Contig4165	K03178
Contig4178	K09495
Contig4200	K00280
Contig4204	K08851
Contig4223	K00907
Contig4225	K01738
Contig4235	K02266
Contig4243	K02981
Contig4244	K03686
Contig425	K12893
Contig4259	K11099
Contig4262	K13113
Contig4266	K03233
Contig4272	K13177
Contig4281	K03094
Contig4283	K08133
Contig4304	K10754
Contig4325	K11660
Contig4446	K11096
Contig4468	K15614
Contig4482	K10252
Contig4502	K08958
Contig451	K12176
Contig4534	K01255
Contig4542	K01183
Contig4556	K14621
Contig4571	K11290
Contig4574	K04354
Contig463	K02915
Contig472	K12158
Contig475	K11446
Contig477	K03007
Contig481	K02996
Contig483	K11275
Contig484	K02910
Contig499	K10410
Contig500	K14768
Contig509	K14831
Contig511	K06236
Contig517	K10389
Contig518	K12946
Contig529	K04392
Contig535	K02731
Contig537	K02966
Contig542	K13251
Contig553	K04392
Contig559	K02924
Contig560	K01892
Contig576	K02988
Contig597	K02202
Contig610	K02889
Contig614	K11091
Contig615	K10799
Contig628	K01802
Contig630	K14009
Contig637	K14443
Contig653	K00654
Contig675	K02958
Contig686	K00688
Contig689	K03952
Contig694	K02111
Contig697	K00678
Contig699	K16748
Contig707	K06795
Contig711	K02366
Contig712	K02868
Contig724	K15128
Contig739	K02934
Contig745	K10397
Contig758	K14016
Contig762	K00948
Contig779	K01893
Contig790	K00665
Contig807	K12626
Contig808	K13109
Contig813	K16683
Contig82	K06530
Contig835	K00857
Contig838	K11351
Contig841	K14791
Contig846	K03260
Contig865	K09027
Contig866	K02842
Contig87	K12620
Contig876	K07375
Contig886	K10756
Contig896	K07368
Contig899	K02134
Contig903	K10475
Contig92	K02921
Contig937	K12860
Contig943	K12824
Contig944	K14852
Contig946	K13156
Contig947	K02943
Contig955	K07936
Contig959	K04505
Contig961	K06220
Contig963	K12741
Contig973	K02136
Contig988	K11295
Contig991	K12592
HLFT7C201A018K	K16685
HLFT7C201A0203	K01366
HLFT7C201A03R3	K04437
HLFT7C201A087L	K08770
HLFT7C201A08UZ	K02872
HLFT7C201A08Y2	K15617
HLFT7C201A09YJ	K03243
HLFT7C201A09ZV	K06832
HLFT7C201A0C12	K08817
HLFT7C201A0GJ2	K09548
HLFT7C201A0HC8	K06584
HLFT7C201A0KHV	K14005
HLFT7C201A0KPP	K02962
HLFT7C201A0QW4	K16685
HLFT7C201A0QXQ	K11127
HLFT7C201A0T61	K08112
HLFT7C201A0ZBY	K00121
HLFT7C201A0ZY7	K14837
HLFT7C201A11IM	K14165
HLFT7C201A138I	K12175
HLFT7C201A14P4	K03009
HLFT7C201A171H	K00261
HLFT7C201A1722	K07304
HLFT7C201A172K	K16684
HLFT7C201A178U	K06497
HLFT7C201A17PW	K11348
HLFT7C201A17WI	K07831
HLFT7C201A1BRM	K05671
HLFT7C201A1CLB	K00972
HLFT7C201A1FDP	K14850
HLFT7C201A1FRU	K10273
HLFT7C201A1GAS	K09568
HLFT7C201A1IF3	K13280
HLFT7C201A1IJM	K06530
HLFT7C201A1R5Q	K02962
HLFT7C201A1SV6	K14557
HLFT7C201A1VYF	K07827
HLFT7C201A1YI2	K02867
HLFT7C201A239M	K01672
HLFT7C201A26NU	K12158
HLFT7C201A27DU	K01104
HLFT7C201A29A6	K15180
HLFT7C201A29GJ	K00825
HLFT7C201A2A8S	K01104
HLFT7C201A2BEP	K07876
HLFT7C201A2E4M	K14443
HLFT7C201A2HDH	K03952
HLFT7C201A2LAM	K07567
HLFT7C201A2N0N	K09230
HLFT7C201A2OBH	K07199
HLFT7C201A2QRT	K13126
HLFT7C201A2RT0	K02893
HLFT7C201A2X09	K11341
HLFT7C201A2Z91	K14650
HLFT7C201A315U	K08738
HLFT7C201A35N5	K12173
HLFT7C201A39B3	K01893
HLFT7C201A39EW	K10573
HLFT7C201A39IC	K02991
HLFT7C201A3GR1	K02921
HLFT7C201A3IT3	K01880
HLFT7C201A3LX7	K08588
HLFT7C201A3M7Y	K14787
HLFT7C201A3MBS	K12662
HLFT7C201A3MPN	K08826
HLFT7C201A3QAT	K02295
HLFT7C201A3SWW	K01363
HLFT7C201A3THS	K10624
HLFT7C201A3WOM	K02903
HLFT7C201A40RR	K02326
HLFT7C201A40W0	K11273
HLFT7C201A41UE	K12462
HLFT7C201A443N	K04488
HLFT7C201A46TK	K00910
HLFT7C201A47MY	K10577
HLFT7C201A48BF	K10401
HLFT7C201A48BI	K11367
HLFT7C201A4EXL	K01966
HLFT7C201A4IDD	K09441
HLFT7C201A4LWN	K15425
HLFT7C201A4LZ0	K07360
HLFT7C201A4O0X	K00573
HLFT7C201A4O2K	K15500
HLFT7C201A4SFR	K03841
HLFT7C201A4VCV	K00939
HLFT7C201A4VD8	K16911
HLFT7C201A4VG3	K11643
HLFT7C201A4VNA	K02918
HLFT7C201A50SH	K09560
HLFT7C201A56RO	K12879
HLFT7C201A5BD7	K02947
HLFT7C201A5ELZ	K04353
HLFT7C201A5KQ9	K13917
HLFT7C201A5KSM	K02140
HLFT7C201A5P1S	K12615
HLFT7C201A5T76	K10359
HLFT7C201A5WLK	K01120
HLFT7C201A65H8	K02949
HLFT7C201A68SV	K07441
HLFT7C201A68VI	K14050
HLFT7C201A6C6W	K03251
HLFT7C201A6C9P	K07937
HLFT7C201A6IMX	K13119
HLFT7C201A6LZE	K12162
HLFT7C201A6MKB	K06093
HLFT7C201A6O7J	K00417
HLFT7C201A6PCR	K11422
HLFT7C201A6S0R	K15559
HLFT7C201A6YKG	K07342
HLFT7C201A71AK	K15700
HLFT7C201A71CQ	K01204
HLFT7C201A73UD	K05633
HLFT7C201A74KD	K02871
HLFT7C201A7HNN	K14567
HLFT7C201A7IB7	K13219
HLFT7C201A7J62	K02154
HLFT7C201A7OQV	K12331
HLFT7C201A7OR6	K14035
HLFT7C201A7Q6N	K10863
HLFT7C201A7ROH	K11884
HLFT7C201A7RYQ	K01046
HLFT7C201A7X7M	K14552
HLFT7C201A85X5	K01889
HLFT7C201A86CY	K12759
HLFT7C201A86H0	K15537
HLFT7C201A86IU	K01874
HLFT7C201A8ARM	K10059
HLFT7C201A8F75	K05850
HLFT7C201A8F98	K01104
HLFT7C201A8J6F	K06961
HLFT7C201A8M8P	K03163
HLFT7C201A8MF6	K07305
HLFT7C201A8MKQ	K11446
HLFT7C201A8NFN	K15027
HLFT7C201A8PYT	K12158
HLFT7C201A907G	K02320
HLFT7C201A9417	K12580
HLFT7C201A9BFV	K05730
HLFT7C201A9BGY	K05036
HLFT7C201A9FUZ	K10053
HLFT7C201A9L67	K10756
HLFT7C201A9OC0	K09311
HLFT7C201A9PE8	K04802
HLFT7C201A9SEY	K14650
HLFT7C201A9UIR	K15712
HLFT7C201A9US4	K04043
HLFT7C201AA50Y	K01011
HLFT7C201AA894	K12158
HLFT7C201AANRX	K11536
HLFT7C201AB1LD	K02262
HLFT7C201AB7ZH	K08552
HLFT7C201AB8VC	K03841
HLFT7C201ABIWR	K13119
HLFT7C201ABO4M	K01623
HLFT7C201ABR7H	K06963
HLFT7C201ABSUQ	K02872
HLFT7C201AC0E9	K12874
HLFT7C201AC91A	K10478
HLFT7C201AC9UR	K01915
HLFT7C201ACA6V	K04461
HLFT7C201ACBZ3	K12868
HLFT7C201ACBZW	K01539
HLFT7C201AD2KW	K14410
HLFT7C201AD53B	K07390
HLFT7C201AD9AB	K11090
HLFT7C201ADGAV	K02872
HLFT7C201ADGBY	K01868
HLFT7C201ADJ2J	K00799
HLFT7C201ADMOC	K12886
HLFT7C201ADNHM	K02943
HLFT7C201AE37H	K09611
HLFT7C201AE4D4	K06874
HLFT7C201AE7C0	K08790
HLFT7C201AEOM8	K02649
HLFT7C201AEOML	K11655
HLFT7C201AER3L	K10478
HLFT7C201AEXWZ	K02967
HLFT7C201AF0F9	K05625
HLFT7C201AF3R5	K14650
HLFT7C201AF3XG	K11275
HLFT7C201AF6IC	K04797
HLFT7C201AFBT5	K12812
HLFT7C201AFDM0	K13217
HLFT7C201AFDNI	K06058
HLFT7C201AFGZL	K02327
HLFT7C201AFJ76	K10771
HLFT7C201AFJXW	K13915
HLFT7C201AFNB4	K11841
HLFT7C201AFNG5	K03939
HLFT7C201AFT5W	K11992
HLFT7C201AFTHJ	K12160
HLFT7C201AFTNL	K00555
HLFT7C201AFUCU	K15177
HLFT7C201AFWM3	K13248
HLFT7C201AFZUZ	K00688
HLFT7C201AG2LR	K13159
HLFT7C201AG565	K07889
HLFT7C201AG5SI	K02318
HLFT7C201AGAK9	K00031
HLFT7C201AGCD5	K06883
HLFT7C201AGCUC	K02971
HLFT7C201AGCV8	K11469
HLFT7C201AGDDD	K14795
HLFT7C201AGF3V	K14831
HLFT7C201AGI1V	K03020
HLFT7C201AGL0C	K01277
HLFT7C201AGPTQ	K11847
HLFT7C201AGQFM	K11350
HLFT7C201AGV4P	K02893
HLFT7C201AGYQG	K01025
HLFT7C201AGZVL	K03134
HLFT7C201AH0UU	K14381
HLFT7C201AH1VQ	K02973
HLFT7C201AH94O	K10086
HLFT7C201AHH9D	K03951
HLFT7C201AHHO5	K11649
HLFT7C201AHHYO	K10643
HLFT7C201AHLPH	K05312
HLFT7C201AHOJL	K02577
HLFT7C201AHR0M	K12076
HLFT7C201AHXB0	K03083
HLFT7C201AI5SC	K08286
HLFT7C201AI6U4	K01881
HLFT7C201AIG4Z	K10656
HLFT7C201AIGN4	K16569
HLFT7C201AIJOQ	K02470
HLFT7C201AIJPU	K08022
HLFT7C201AIMVA	K14795
HLFT7C201AIQ1D	K08056
HLFT7C201AITPH	K02925
HLFT7C201AIUBM	K09267
HLFT7C201AIWH9	K03251
HLFT7C201AJ1CU	K03262
HLFT7C201AJ1OH	K01638
HLFT7C201AJ4T7	K09497
HLFT7C201AJFQP	K12398
HLFT7C201AJR14	K12585
HLFT7C201AJSBY	K10730
HLFT7C201AJSDB	K04501
HLFT7C201AJU6Y	K06795
HLFT7C201AJV3N	K00128
HLFT7C201AJXYH	K09554
HLFT7C201AJYCJ	K15029
HLFT7C201AJYQE	K11262
HLFT7C201AK3I3	K08779
HLFT7C201AK3KH	K07941
HLFT7C201AK6TP	K08049
HLFT7C201AK7I2	K00049
HLFT7C201AK9R9	K11578
HLFT7C201AK9V1	K08737
HLFT7C201AKBG6	K02891
HLFT7C201AKBZA	K12824
HLFT7C201AKD4J	K00670
HLFT7C201AKE22	K08867
HLFT7C201AKE47	K02942
HLFT7C201AKE5E	K02987
HLFT7C201AKG11	K01206
HLFT7C201AKH2Z	K10408
HLFT7C201AKHYJ	K14558
HLFT7C201AKQ7M	K10732
HLFT7C201AKRR2	K15438
HLFT7C201AKT9Y	K13119
HLFT7C201AKUAQ	K07304
HLFT7C201AKXCA	K10660
HLFT7C201AKZXZ	K14568
HLFT7C201AL23S	K12946
HLFT7C201AL8E3	K02969
HLFT7C201ALAPX	K00297
HLFT7C201ALC51	K06058
HLFT7C201ALFOS	K00311
HLFT7C201ALJIN	K02943
HLFT7C201ALJO3	K16449
HLFT7C201ALKAR	K05853
HLFT7C201ALKBQ	K13297
HLFT7C201ALL5J	K02222
HLFT7C201ALMG9	K16449
HLFT7C201ALMR2	K14049
HLFT7C201ALZ1R	K02929
HLFT7C201AM056	K04043
HLFT7C201AM1U0	K10414
HLFT7C201AM47H	K08462
HLFT7C201AM6V3	K14007
HLFT7C201AMCKD	K11424
HLFT7C201AMHOW	K13044
HLFT7C201AMI0L	K05309
HLFT7C201AMIWR	K01893
HLFT7C201AMK76	K11587
HLFT7C201AMKYA	K02620
HLFT7C201AMN2Z	K01834
HLFT7C201AMO9N	K06669
HLFT7C201AMPB1	K16174
HLFT7C201AMQ46	K09523
HLFT7C201AMUUP	K02979
HLFT7C201AMVP8	K01148
HLFT7C201AMYUZ	K12854
HLFT7C201AN547	K02900
HLFT7C201AN5SI	K05931
HLFT7C201ANKZ6	K06688
HLFT7C201AO4H1	K12842
HLFT7C201AO5BL	K06675
HLFT7C201AO8HX	K15118
HLFT7C201AOB58	K14035
HLFT7C201AOGJ2	K09495
HLFT7C201AOGLM	K00799
HLFT7C201AOSAQ	K02978
HLFT7C201AOSQE	K03544
HLFT7C201AOSRL	K04459
HLFT7C201AOVIP	K14634
HLFT7C201AOWA7	K08202
HLFT7C201AOYYE	K11866
HLFT7C201AOZCA	K02967
HLFT7C201AP0X8	K02729
HLFT7C201AP3CL	K14650
HLFT7C201AP3XE	K09292
HLFT7C201AP4HW	K02999
HLFT7C201AP60Y	K02978
HLFT7C201AP6XT	K03234
HLFT7C201APBGS	K10879
HLFT7C201APG5D	K15009
HLFT7C201APHHE	K00555
HLFT7C201APHMU	K10429
HLFT7C201APLNM	K06173
HLFT7C201APTYW	K13247
HLFT7C201APUYE	K11147
HLFT7C201APXE5	K02880
HLFT7C201APXEH	K11187
HLFT7C201APYCX	K00763
HLFT7C201APZ86	K15175
HLFT7C201AQ3AZ	K13126
HLFT7C201AQ80Y	K10369
HLFT7C201AQC0R	K13157
HLFT7C201AQCN0	K09272
HLFT7C201AQD1I	K13708
HLFT7C201AQD1M	K09048
HLFT7C201AQDZF	K14650
HLFT7C201AQNJI	K02144
HLFT7C201AQSPO	K10693
HLFT7C201AQSYG	K13431
HLFT7C201AQTXF	K01527
HLFT7C201AQV5H	K03926
HLFT7C201AQZVF	K11654
HLFT7C201AR05S	K12161
HLFT7C201AR0P8	K01228
HLFT7C201AR32L	K11352
HLFT7C201AR33O	K12604
HLFT7C201AR43I	K02115
HLFT7C201AR7O0	K09542
HLFT7C201ARIP1	K09505
HLFT7C201ARL8H	K11665
HLFT7C201ARRT2	K12662
HLFT7C201ARRTI	K14381
HLFT7C201AS30D	K07931
HLFT7C201AS52P	K12193
HLFT7C201AS6LA	K00572
HLFT7C201AS99D	K02971
HLFT7C201ASAGV	K12882
HLFT7C201ASDOQ	K09263
HLFT7C201ASGV5	K06102
HLFT7C201ASKWL	K03213
HLFT7C201ASNOO	K03262
HLFT7C201ASQX8	K00658
HLFT7C201ASRIP	K01014
HLFT7C201AST20	K01456
HLFT7C201ASTU4	K02900
HLFT7C201ASWJ4	K11592
HLFT7C201ASWKB	K02872
HLFT7C201ASWQE	K05719
HLFT7C201ASZV1	K08112
HLFT7C201AT7ZN	K06158
HLFT7C201ATAAU	K08790
HLFT7C201ATCOY	K09516
HLFT7C201ATGIZ	K02978
HLFT7C201ATGJE	K02947
HLFT7C201ATI0Z	K01188
HLFT7C201ATL01	K09267
HLFT7C201ATM2F	K13116
HLFT7C201ATPKX	K10394
HLFT7C201ATSN5	K02921
HLFT7C201ATVB1	K06776
HLFT7C201ATVHL	K02929
HLFT7C201ATVX2	K12861
HLFT7C201ATZHH	K02865
HLFT7C201AU4ME	K13516
HLFT7C201AU4MI	K00382
HLFT7C201AUBAS	K06669
HLFT7C201AUBD6	K06943
HLFT7C201AUED0	K08574
HLFT7C201AUETH	K14318
HLFT7C201AUK1H	K09866
HLFT7C201AUKXC	K08764
HLFT7C201AUQ86	K02883
HLFT7C201AUYFO	K04958
HLFT7C201AV2ZK	K13130
HLFT7C201AV543	K03263
HLFT7C201AV5NJ	K09068
HLFT7C201AV84J	K15131
HLFT7C201AVC6R	K15601
HLFT7C201AVD44	K00517
HLFT7C201AVHC6	K08829
HLFT7C201AVPO9	K01412
HLFT7C201AVQD5	K03676
HLFT7C201AVQIE	K06171
HLFT7C201AVQUI	K10487
HLFT7C201AVTXK	K14798
HLFT7C201AVV49	K14650
HLFT7C201AVVW1	K11099
HLFT7C201AVWAT	K01374
HLFT7C201AW07U	K07204
HLFT7C201AW1AC	K04515
HLFT7C201AW8MW	K16469
HLFT7C201AWCAP	K09172
HLFT7C201AWCSO	K02261
HLFT7C201AWCZ0	K11417
HLFT7C201AWK20	K00816
HLFT7C201AWO1H	K00791
HLFT7C201AWSMO	K11649
HLFT7C201AWUTQ	K13094
HLFT7C201AWVIX	K12838
HLFT7C201AX20U	K01363
HLFT7C201AX9EL	K04646
HLFT7C201AX9JB	K12158
HLFT7C201AXA8Y	K01120
HLFT7C201AXBCT	K11857
HLFT7C201AXG77	K04514
HLFT7C201AXGNU	K02929
HLFT7C201AXK7V	K16462
HLFT7C201AXKQS	K04919
HLFT7C201AXTH4	K10577
HLFT7C201AXTM8	K09441
HLFT7C201AXXVS	K03424
HLFT7C201AY1LE	K00384
HLFT7C201AY48O	K03058
HLFT7C201AY82Y	K12046
HLFT7C201AYF9O	K01260
HLFT7C201AYFIA	K07211
HLFT7C201AYGU0	K16746
HLFT7C201AYJ0J	K13128
HLFT7C201AYJ2C	K13203
HLFT7C201AYM0W	K14798
HLFT7C201AYO7S	K13115
HLFT7C201AYSAS	K09595
HLFT7C201AYSVG	K00323
HLFT7C201AYVS4	K07750
HLFT7C201AZ04Z	K14611
HLFT7C201AZ053	K15690
HLFT7C201AZ0W2	K02929
HLFT7C201AZ6O1	K05858
HLFT7C201AZ6YM	K13159
HLFT7C201AZB9L	K12197
HLFT7C201AZCHM	K02971
HLFT7C201AZH4D	K14786
HLFT7C201AZIL7	K03260
HLFT7C201AZR6P	K14328
HLFT7C201AZUI5	K16757
HLFT7C201AZVG8	K07532
HLFT7C201B05XK	K02999
HLFT7C201B09FL	K09554
HLFT7C201B0APE	K11380
HLFT7C201B0GMP	K02257
HLFT7C201B0JFR	K12825
HLFT7C201B0P0G	K05302
HLFT7C201B0TFM	K07368
HLFT7C201B14OH	K11651
HLFT7C201B1CC8	K03132
HLFT7C201B1IU0	K04804
HLFT7C201B1IWH	K03246
HLFT7C201B1R1F	K14411
HLFT7C201B1ROC	K02929
HLFT7C201B2ED3	K02978
HLFT7C201B3L0K	K05317
HLFT7C201B3LX2	K00323
HLFT7C201B3MM3	K00814
HLFT7C201B3R6O	K02991
HLFT7C201BA23O	K11660
HLFT7C201BA3T0	K07937
HLFT7C201BAD6C	K03236
HLFT7C201BAEI3	K06063
HLFT7C201BAEK0	K08269
HLFT7C201BAEL5	K04440
HLFT7C201BAHRZ	K05747
HLFT7C201BAKEB	K06674
HLFT7C201BAN03	K08574
HLFT7C201BAP0O	K15176
HLFT7C201BAS4I	K14381
HLFT7C201BAZ6W	K10863
HLFT7C201BAZDG	K14165
HLFT7C201BB2S1	K06821
HLFT7C201BB48W	K07151
HLFT7C201BB4RI	K01501
HLFT7C201BBDDK	K01638
HLFT7C201BBE6H	K08731
HLFT7C201BBE9K	K11251
HLFT7C201BBGD4	K06875
HLFT7C201BBIRW	K07199
HLFT7C201BBL5P	K09290
HLFT7C201BBMUO	K09313
HLFT7C201BBON8	K01867
HLFT7C201BBPMV	K03254
HLFT7C201BBYHJ	K08508
HLFT7C201BC3OC	K01228
HLFT7C201BC4EU	K09057
HLFT7C201BC6UK	K00939
HLFT7C201BC6XP	K09935
HLFT7C201BCAXM	K02929
HLFT7C201BCBEU	K03108
HLFT7C201BCBIQ	K11089
HLFT7C201BCDYL	K13127
HLFT7C201BCE7Z	K10848
HLFT7C201BCED9	K03233
HLFT7C201BCFB6	K06709
HLFT7C201BCHAS	K04448
HLFT7C201BCN1J	K10373
HLFT7C201BCN5L	K03125
HLFT7C201BCNUG	K14001
HLFT7C201BCOYK	K14769
HLFT7C201BCQYX	K14826
HLFT7C201BCRT9	K01867
HLFT7C201BCRU6	K13171
HLFT7C201BCT5T	K08762
HLFT7C201BCUG5	K00799
HLFT7C201BCW1N	K13154
HLFT7C201BD3G8	K14795
HLFT7C201BD6F0	K01070
HLFT7C201BD6HZ	K15684
HLFT7C201BD80W	K09611
HLFT7C201BD8DU	K09172
HLFT7C201BDC98	K12666
HLFT7C201BDD5O	K02951
HLFT7C201BDF76	K00412
HLFT7C201BDFXP	K05643
HLFT7C201BDI5V	K02987
HLFT7C201BDKJ3	K11723
HLFT7C201BDVQH	K13159
HLFT7C201BDWIW	K02942
HLFT7C201BDZ72	K04585
HLFT7C201BDZ7H	K13348
HLFT7C201BDZIO	K13127
HLFT7C201BEB5Q	K14815
HLFT7C201BECZZ	K10057
HLFT7C201BEEU5	K02883
HLFT7C201BEF6D	K08825
HLFT7C201BEI4A	K10995
HLFT7C201BEK1D	K06639
HLFT7C201BELKW	K14563
HLFT7C201BEMA5	K02870
HLFT7C201BEN9X	K00326
HLFT7C201BEOA7	K08333
HLFT7C201BEPGA	K13806
HLFT7C201BEU9H	K02885
HLFT7C201BEVPK	K11275
HLFT7C201BF0WW	K16896
HLFT7C201BF9MY	K09396
HLFT7C201BFAN5	K14834
HLFT7C201BFBLI	K02982
HLFT7C201BFEL6	K14085
HLFT7C201BFJ1J	K08117
HLFT7C201BFNAH	K02921
HLFT7C201BFNY2	K07817
HLFT7C201BFQIW	K14843
HLFT7C201BFQJX	K07955
HLFT7C201BFQQZ	K16726
HLFT7C201BFW8X	K13212
HLFT7C201BFWX9	K06058
HLFT7C201BFZKO	K16342
HLFT7C201BFZSF	K16061
HLFT7C201BG14H	K01873
HLFT7C201BG1PU	K06843
HLFT7C201BG2TB	K16496
HLFT7C201BG88C	K05658
HLFT7C201BGACP	K13169
HLFT7C201BGCAI	K11656
HLFT7C201BGCWW	K09528
HLFT7C201BGDGR	K04520
HLFT7C201BGIPY	K13248
HLFT7C201BGIRC	K10839
HLFT7C201BGP52	K12946
HLFT7C201BGPBC	K10863
HLFT7C201BGR0D	K09040
HLFT7C201BGR21	K11339
HLFT7C201BGSRP	K14452
HLFT7C201BGTID	K06220
HLFT7C201BGVVB	K04708
HLFT7C201BGZJZ	K00565
HLFT7C201BH01N	K03029
HLFT7C201BH1F0	K02960
HLFT7C201BH72L	K03768
HLFT7C201BH7WM	K10573
HLFT7C201BHD4I	K12822
HLFT7C201BHO3L	K04740
HLFT7C201BHOS1	K05858
HLFT7C201BHQ2D	K06944
HLFT7C201BHR1T	K05202
HLFT7C201BHR6N	K15100
HLFT7C201BHTV9	K16458
HLFT7C201BHU8I	K06067
HLFT7C201BI16V	K02880
HLFT7C201BI8OV	K02974
HLFT7C201BI8T5	K07374
HLFT7C201BI90I	K05688
HLFT7C201BI9NQ	K03173
HLFT7C201BIA1E	K00232
HLFT7C201BIAM0	K00504
HLFT7C201BIAQO	K00626
HLFT7C201BIAXA	K00688
HLFT7C201BID2T	K02881
HLFT7C201BIDID	K04695
HLFT7C201BIKFD	K01446
HLFT7C201BIKHP	K09214
HLFT7C201BIKQO	K00939
HLFT7C201BIW4K	K08104
HLFT7C201BIWC7	K04512
HLFT7C201BIY0O	K16550
HLFT7C201BJ2CQ	K02925
HLFT7C201BJ39L	K13989
HLFT7C201BJ4T1	K10413
HLFT7C201BJ8BH	K14213
HLFT7C201BJING	K02918
HLFT7C201BJLRR	K10263
HLFT7C201BJMNC	K00416
HLFT7C201BJO2M	K07750
HLFT7C201BJOZQ	K11463
HLFT7C201BJPJV	K02996
HLFT7C201BJPSO	K01915
HLFT7C201BJRPY	K10836
HLFT7C201BJSWR	K12462
HLFT7C201BK0EF	K02980
HLFT7C201BK0F2	K14294
HLFT7C201BK399	K01228
HLFT7C201BK57E	K02925
HLFT7C201BK6ZL	K11254
HLFT7C201BK7FC	K11447
HLFT7C201BKDTT	K08131
HLFT7C201BKE3R	K00683
HLFT7C201BKJ2V	K03094
HLFT7C201BKNFD	K14765
HLFT7C201BKW0X	K01887
HLFT7C201BKXPX	K05305
HLFT7C201BL2HB	K12495
HLFT7C201BL2XM	K03955
HLFT7C201BL4R4	K02921
HLFT7C201BL5PC	K10419
HLFT7C201BL86Z	K01596
HLFT7C201BL9A4	K14650
HLFT7C201BL9BF	K00807
HLFT7C201BL9ED	K09528
HLFT7C201BLDKD	K11883
HLFT7C201BLDM9	K09550
HLFT7C201BLIUM	K02922
HLFT7C201BLJNN	K11673
HLFT7C201BLMFU	K11826
HLFT7C201BLMK2	K03267
HLFT7C201BLPEK	K06277
HLFT7C201BLPIT	K11995
HLFT7C201BLPY0	K01255
HLFT7C201BLSBK	K11257
HLFT7C201BLSZI	K04513
HLFT7C201BLZYT	K07050
HLFT7C201BM07O	K14805
HLFT7C201BM0J9	K01206
HLFT7C201BM3U6	K02318
HLFT7C201BM93V	K08867
HLFT7C201BMCAS	K14785
HLFT7C201BMET1	K00088
HLFT7C201BMFQO	K01285
HLFT7C201BMFRV	K07342
HLFT7C201BMLYJ	K02877
HLFT7C201BMNZX	K10867
HLFT7C201BMVIP	K04233
HLFT7C201BMXTC	K06271
HLFT7C201BN0NU	K12843
HLFT7C201BN23O	K07368
HLFT7C201BN5X7	K03781
HLFT7C201BN6RL	K01431
HLFT7C201BN6YO	K14536
HLFT7C201BN9VH	K16469
HLFT7C201BNGNE	K10087
HLFT7C201BNHE6	K12832
HLFT7C201BNHHM	K04559
HLFT7C201BNJCZ	K01183
HLFT7C201BNJPN	K04346
HLFT7C201BNKRZ	K03104
HLFT7C201BNQ6R	K12959
HLFT7C201BNT1L	K11352
HLFT7C201BNTHV	K00326
HLFT7C201BNV8P	K15127
HLFT7C201BNW6V	K13368
HLFT7C201BNW8N	K06220
HLFT7C201BO7VB	K13356
HLFT7C201BOFN2	K05315
HLFT7C201BOL4K	K14290
HLFT7C201BOOIZ	K01363
HLFT7C201BOOME	K13157
HLFT7C201BOPW6	K11655
HLFT7C201BORTE	K09478
HLFT7C201BOVOK	K12391
HLFT7C201BOY7L	K05860
HLFT7C201BP08R	K00643
HLFT7C201BP0RY	K04459
HLFT7C201BP213	K14443
HLFT7C201BP25G	K02908
HLFT7C201BP3Y0	K08762
HLFT7C201BP4A1	K12825
HLFT7C201BP4EA	K14863
HLFT7C201BP7MK	K09328
HLFT7C201BPA9Z	K15323
HLFT7C201BPBS4	K11669
HLFT7C201BPD43	K07293
HLFT7C201BPH3R	K01112
HLFT7C201BPHOM	K09370
HLFT7C201BPOMS	K00334
HLFT7C201BPQNG	K04879
HLFT7C201BPQP3	K01120
HLFT7C201BPQP6	K02925
HLFT7C201BPRPY	K02873
HLFT7C201BPT0S	K06271
HLFT7C201BPT2Q	K07411
HLFT7C201BPT39	K05516
HLFT7C201BPTII	K08776
HLFT7C201BPTM5	K15128
HLFT7C201BPW9T	K04392
HLFT7C201BPXYK	K10583
HLFT7C201BPZ9N	K11088
HLFT7C201BQ1RW	K07223
HLFT7C201BQ29S	K02946
HLFT7C201BQ47D	K05628
HLFT7C201BQ5WH	K00423
HLFT7C201BQ82W	K00799
HLFT7C201BQ8CG	K06699
HLFT7C201BQ8FX	K16719
HLFT7C201BQ8GD	K12867
HLFT7C201BQ8XB	K13127
HLFT7C201BQAJZ	K13130
HLFT7C201BQGEW	K02982
HLFT7C201BQP5U	K09540
HLFT7C201BQS2Q	K13524
HLFT7C201BQSF1	K06694
HLFT7C201BQV7E	K05019
HLFT7C201BQVKY	K00472
HLFT7C201BQVN5	K14381
HLFT7C201BQY9P	K16865
HLFT7C201BQYW3	K09228
HLFT7C201BR7HD	K11584
HLFT7C201BR7L0	K11102
HLFT7C201BRCLN	K06842
HLFT7C201BRHON	K02266
HLFT7C201BRHR5	K02953
HLFT7C201BRHRY	K15728
HLFT7C201BRHUL	K02980
HLFT7C201BRK6S	K05699
HLFT7C201BRL0L	K00024
HLFT7C201BRUO5	K03236
HLFT7C201BRVKU	K03164
HLFT7C201BS2V4	K02915
HLFT7C201BS509	K11125
HLFT7C201BS6CT	K01260
HLFT7C201BS8YX	K11644
HLFT7C201BSGH0	K00456
HLFT7C201BSGIX	K09485
HLFT7C201BSGX5	K02905
HLFT7C201BSGXK	K07200
HLFT7C201BSGZN	K08026
HLFT7C201BSHAF	K02222
HLFT7C201BSJOU	K00681
HLFT7C201BSJTB	K02987
HLFT7C201BSJY8	K16550
HLFT7C201BSN4R	K06676
HLFT7C201BSQAS	K14942
HLFT7C201BSTI5	K00364
HLFT7C201BSWRC	K00600
HLFT7C201BSZNL	K16911
HLFT7C201BT2IH	K14945
HLFT7C201BT474	K13091
HLFT7C201BT4CZ	K04456
HLFT7C201BT5NN	K02987
HLFT7C201BT5QQ	K14381
HLFT7C201BT5T7	K04361
HLFT7C201BT807	K11140
HLFT7C201BTB82	K06944
HLFT7C201BTCH7	K04550
HLFT7C201BTCL9	K11841
HLFT7C201BTGJB	K10848
HLFT7C201BTLW9	K01379
HLFT7C201BTMQW	K09577
HLFT7C201BTPAL	K07368
HLFT7C201BTV5R	K03008
HLFT7C201BTZDI	K06278
HLFT7C201BU31V	K01104
HLFT7C201BU4GS	K10087
HLFT7C201BU60A	K00249
HLFT7C201BU629	K09518
HLFT7C201BU6XY	K13157
HLFT7C201BU97U	K12462
HLFT7C201BU9X6	K14165
HLFT7C201BUD3J	K12304
HLFT7C201BUEQ7	K12848
HLFT7C201BUIAB	K11424
HLFT7C201BUKJX	K16342
HLFT7C201BUNQL	K02978
HLFT7C201BUORU	K11314
HLFT7C201BURVL	K11447
HLFT7C201BUT96	K16061
HLFT7C201BUU09	K09516
HLFT7C201BUW16	K12752
HLFT7C201BV3CL	K00030
HLFT7C201BV8E8	K11257
HLFT7C201BV8H8	K07562
HLFT7C201BV8O3	K11469
HLFT7C201BVAQ0	K14004
HLFT7C201BVCYR	K12272
HLFT7C201BVD1L	K07508
HLFT7C201BVG7Y	K02893
HLFT7C201BVL5N	K10251
HLFT7C201BVM34	K07942
HLFT7C201BVSW5	K01188
HLFT7C201BVTDJ	K05312
HLFT7C201BVTSG	K10523
HLFT7C201BVTVX	K14802
HLFT7C201BVVTL	K10444
HLFT7C201BVW1R	K02256
HLFT7C201BVWJ9	K01834
HLFT7C201BVY27	K05546
HLFT7C201BVYZP	K02954
HLFT7C201BVZHQ	K09850
HLFT7C201BW10D	K04799
HLFT7C201BW386	K10684
HLFT7C201BWBIX	K02872
HLFT7C201BWBU8	K08204
HLFT7C201BWI0Y	K06104
HLFT7C201BWLPW	K02917
HLFT7C201BWOMQ	K06104
HLFT7C201BWONE	K09292
HLFT7C201BWVPC	K10420
HLFT7C201BWVRV	K02936
HLFT7C201BX3B0	K01412
HLFT7C201BX64O	K02936
HLFT7C201BX6RF	K06091
HLFT7C201BX9NK	K09497
HLFT7C201BXD5O	K01889
HLFT7C201BXJ0D	K04196
HLFT7C201BXM19	K02900
HLFT7C201BXP3E	K07750
HLFT7C201BXQXR	K00108
HLFT7C201BXTQY	K08830
HLFT7C201BXWZG	K00967
HLFT7C201BXZZ0	K08524
HLFT7C201BY13R	K10865
HLFT7C201BY47P	K03950
HLFT7C201BY4LO	K00522
HLFT7C201BY7WQ	K02872
HLFT7C201BY8B0	K02737
HLFT7C201BYMKU	K01528
HLFT7C201BYRWY	K00265
HLFT7C201BYU38	K02985
HLFT7C201BZ4AL	K04437
HLFT7C201BZ7BD	K09027
HLFT7C201BZBK5	K01834
HLFT7C201BZBL9	K13539
HLFT7C201BZEV2	K09580
HLFT7C201BZHUT	K07414
HLFT7C201BZN40	K04372
HTNRPVY01A03LH	K10455
HTNRPVY01A057O	K08825
HTNRPVY01A05G8	K11129
HTNRPVY01A08QN	K14309
HTNRPVY01A08ZB	K13109
HTNRPVY01A09CZ	K02357
HTNRPVY01A0A46	K10951
HTNRPVY01A0AYM	K12893
HTNRPVY01A0HHD	K07934
HTNRPVY01A0J8Q	K13698
HTNRPVY01A0JSN	K16518
HTNRPVY01A0M1B	K05610
HTNRPVY01A0MK7	K03671
HTNRPVY01A0P1B	K10733
HTNRPVY01A0P2G	K13121
HTNRPVY01A0S24	K14835
HTNRPVY01A0TER	K11182
HTNRPVY01A0W30	K12349
HTNRPVY01A0WOC	K09873
HTNRPVY01A0XEB	K10904
HTNRPVY01A11DP	K14855
HTNRPVY01A11LC	K04491
HTNRPVY01A11U8	K02953
HTNRPVY01A138A	K08341
HTNRPVY01A14O1	K09377
HTNRPVY01A18ER	K12893
HTNRPVY01A18G4	K02936
HTNRPVY01A1B45	K01446
HTNRPVY01A1B7E	K01835
HTNRPVY01A1CMB	K02901
HTNRPVY01A1FRP	K08576
HTNRPVY01A1ICR	K02936
HTNRPVY01A1L68	K10598
HTNRPVY01A1LA8	K02980
HTNRPVY01A1V6J	K13356
HTNRPVY01A1VAD	K15719
HTNRPVY01A1X0A	K13963
HTNRPVY01A1YST	K15728
HTNRPVY01A1YV0	K03032
HTNRPVY01A20A6	K13099
HTNRPVY01A23HJ	K17201
HTNRPVY01A2589	K02982
HTNRPVY01A26MV	K03946
HTNRPVY01A29TQ	K08765
HTNRPVY01A29Y0	K11275
HTNRPVY01A2AIG	K11540
HTNRPVY01A2AIQ	K15172
HTNRPVY01A2BYV	K13237
HTNRPVY01A2DPR	K00658
HTNRPVY01A2EAF	K13720
HTNRPVY01A2EAU	K08773
HTNRPVY01A2EC5	K02503
HTNRPVY01A2HGG	K13755
HTNRPVY01A2KGK	K14852
HTNRPVY01A2N7X	K03019
HTNRPVY01A2Q03	K07904
HTNRPVY01A2QXM	K12380
HTNRPVY01A2W2H	K04552
HTNRPVY01A2XCP	K00457
HTNRPVY01A2XKX	K11315
HTNRPVY01A2ZWP	K09648
HTNRPVY01A32IW	K02962
HTNRPVY01A34XX	K13566
HTNRPVY01A35AK	K01175
HTNRPVY01A35G2	K10592
HTNRPVY01A35K8	K04371
HTNRPVY01A35SD	K11669
HTNRPVY01A36AK	K12189
HTNRPVY01A3734	K10409
HTNRPVY01A38LW	K14800
HTNRPVY01A3AA3	K14773
HTNRPVY01A3DDV	K00493
HTNRPVY01A3DIA	K14831
HTNRPVY01A3FN2	K09375
HTNRPVY01A3GNB	K11291
HTNRPVY01A3MH9	K10779
HTNRPVY01A3MUG	K08790
HTNRPVY01A3P5R	K03242
HTNRPVY01A3PBC	K14549
HTNRPVY01A3TF1	K06106
HTNRPVY01A3YXS	K04448
HTNRPVY01A3ZEZ	K02962
HTNRPVY01A40YQ	K02997
HTNRPVY01A41FY	K05755
HTNRPVY01A43PN	K15322
HTNRPVY01A43R7	K11757
HTNRPVY01A43RI	K09414
HTNRPVY01A44JV	K12896
HTNRPVY01A44SG	K14525
HTNRPVY01A4BE6	K00972
HTNRPVY01A4BF6	K01120
HTNRPVY01A4CBS	K05755
HTNRPVY01A4EW3	K03781
HTNRPVY01A4FC7	K02959
HTNRPVY01A4HJP	K12869
HTNRPVY01A4HNU	K12176
HTNRPVY01A4HQQ	K00522
HTNRPVY01A4K9R	K06689
HTNRPVY01A4KTO	K03259
HTNRPVY01A4KU9	K17083
HTNRPVY01A4LE9	K00626
HTNRPVY01A4OEP	K14324
HTNRPVY01A4OUM	K11161
HTNRPVY01A4UJJ	K06255
HTNRPVY01A521A	K12618
HTNRPVY01A53QU	K02649
HTNRPVY01A55KE	K08596
HTNRPVY01A598L	K03032
HTNRPVY01A59B2	K09490
HTNRPVY01A59SY	K12158
HTNRPVY01A5A40	K07368
HTNRPVY01A5BBZ	K13755
HTNRPVY01A5C4I	K14838
HTNRPVY01A5EHM	K01530
HTNRPVY01A5G3H	K04487
HTNRPVY01A5G9Z	K08836
HTNRPVY01A5NC5	K15139
HTNRPVY01A5NXH	K03133
HTNRPVY01A5QY4	K13280
HTNRPVY01A5S5M	K12839
HTNRPVY01A5SXW	K02149
HTNRPVY01A5T9Z	K01183
HTNRPVY01A5TPK	K10696
HTNRPVY01A5WUO	K09496
HTNRPVY01A5Z1B	K01283
HTNRPVY01A5ZLT	K03094
HTNRPVY01A612P	K02926
HTNRPVY01A62C3	K12812
HTNRPVY01A644R	K03424
HTNRPVY01A64JX	K10842
HTNRPVY01A67RM	K07511
HTNRPVY01A67Y6	K02736
HTNRPVY01A68MK	K01104
HTNRPVY01A6COZ	K08056
HTNRPVY01A6E1M	K02947
HTNRPVY01A6F9L	K03954
HTNRPVY01A6IO0	K08337
HTNRPVY01A6IZB	K06051
HTNRPVY01A6LTU	K01557
HTNRPVY01A6OIF	K02649
HTNRPVY01A6PIK	K00383
HTNRPVY01A6PM1	K12158
HTNRPVY01A6PRW	K12850
HTNRPVY01A6V0H	K01520
HTNRPVY01A6V2H	K10660
HTNRPVY01A6V72	K00901
HTNRPVY01A6X04	K05520
HTNRPVY01A6X9F	K09131
HTNRPVY01A6YTU	K12160
HTNRPVY01A6YYD	K12849
HTNRPVY01A6ZAA	K02960
HTNRPVY01A70OH	K11346
HTNRPVY01A70RK	K02146
HTNRPVY01A732T	K05038
HTNRPVY01A73K7	K00799
HTNRPVY01A74KT	K11321
HTNRPVY01A77JL	K03256
HTNRPVY01A79Q2	K15122
HTNRPVY01A7B7D	K04460
HTNRPVY01A7D8H	K11588
HTNRPVY01A7DUN	K09131
HTNRPVY01A7DZP	K14411
HTNRPVY01A7E8C	K00799
HTNRPVY01A7EAU	K13988
HTNRPVY01A7G2K	K02977
HTNRPVY01A7H78	K14792
HTNRPVY01A7J5K	K03246
HTNRPVY01A7KCW	K12482
HTNRPVY01A7KSS	K06885
HTNRPVY01A7NIJ	K03232
HTNRPVY01A7NSI	K11498
HTNRPVY01A7NUW	K00962
HTNRPVY01A7OEN	K02876
HTNRPVY01A7OND	K10865
HTNRPVY01A7QPT	K05206
HTNRPVY01A7QUI	K05955
HTNRPVY01A7URT	K00939
HTNRPVY01A7W6A	K00940
HTNRPVY01A7XO5	K09381
HTNRPVY01A7XTY	K09540
HTNRPVY01A82VZ	K03234
HTNRPVY01A85ZZ	K14527
HTNRPVY01A8861	K00382
HTNRPVY01A89BE	K06842
HTNRPVY01A8CZH	K00569
HTNRPVY01A8F6W	K14685
HTNRPVY01A8FUG	K12275
HTNRPVY01A8G07	K07526
HTNRPVY01A8GSO	K12832
HTNRPVY01A8J8H	K12589
HTNRPVY01A8JQ1	K03942
HTNRPVY01A8JR0	K00411
HTNRPVY01A8O87	K01079
HTNRPVY01A8PFE	K13868
HTNRPVY01A8S0E	K03521
HTNRPVY01A8S45	K02871
HTNRPVY01A8S8W	K02915
HTNRPVY01A8TF3	K02154
HTNRPVY01A8WW1	K07573
HTNRPVY01A8Y7O	K02871
HTNRPVY01A8YOK	K09486
HTNRPVY01A8Z0P	K04364
HTNRPVY01A9060	K13151
HTNRPVY01A907B	K11093
HTNRPVY01A94AZ	K03939
HTNRPVY01A94KE	K09459
HTNRPVY01A9631	K13421
HTNRPVY01A9B6V	K11649
HTNRPVY01A9BB0	K00826
HTNRPVY01A9CLQ	K13990
HTNRPVY01A9H0Q	K14998
HTNRPVY01A9H26	K08842
HTNRPVY01A9HQF	K06091
HTNRPVY01A9HSV	K15692
HTNRPVY01A9I0I	K15409
HTNRPVY01A9IPJ	K13179
HTNRPVY01A9K6T	K05527
HTNRPVY01A9N4N	K00799
HTNRPVY01A9OSY	K12823
HTNRPVY01A9R13	K00355
HTNRPVY01A9UOZ	K03249
HTNRPVY01A9USP	K09377
HTNRPVY01A9VGT	K07984
HTNRPVY01A9VNC	K01017
HTNRPVY01A9X74	K02964
HTNRPVY01A9YQ8	K04725
HTNRPVY01AA3B5	K02355
HTNRPVY01AA6FV	K04378
HTNRPVY01AA6L3	K00051
HTNRPVY01AA7BJ	K03900
HTNRPVY01AADT7	K11657
HTNRPVY01AAGZF	K11450
HTNRPVY01AAN3P	K03100
HTNRPVY01AAT1O	K03251
HTNRPVY01AAWTM	K15074
HTNRPVY01AB111	K16857
HTNRPVY01AB511	K12858
HTNRPVY01AB7U8	K01875
HTNRPVY01ABFSB	K08073
HTNRPVY01ABGCA	K06269
HTNRPVY01ABGGD	K05210
HTNRPVY01ABPD6	K12476
HTNRPVY01ABPKL	K12197
HTNRPVY01ABR7I	K11322
HTNRPVY01ABSM4	K02262
HTNRPVY01ABVFZ	K12599
HTNRPVY01ABYCF	K10407
HTNRPVY01AC37O	K01596
HTNRPVY01AC4L8	K14755
HTNRPVY01AC6QK	K14775
HTNRPVY01ACELV	K02962
HTNRPVY01ACEXF	K02732
HTNRPVY01ACHBZ	K01188
HTNRPVY01ACIAE	K08588
HTNRPVY01ACK58	K08630
HTNRPVY01ACN2R	K00850
HTNRPVY01ACUD0	K13948
HTNRPVY01ACUTO	K12833
HTNRPVY01ACXCJ	K09071
HTNRPVY01ACXQV	K11341
HTNRPVY01AD194	K02434
HTNRPVY01AD2KG	K02542
HTNRPVY01AD2OU	K13154
HTNRPVY01AD2QX	K06825
HTNRPVY01AD5LF	K02991
HTNRPVY01AD80P	K01435
HTNRPVY01AD86M	K02936
HTNRPVY01ADA4Q	K03868
HTNRPVY01ADC9L	K00490
HTNRPVY01ADGC5	K15118
HTNRPVY01ADKKY	K16545
HTNRPVY01ADMOR	K12165
HTNRPVY01ADSTJ	K12604
HTNRPVY01ADTTX	K12812
HTNRPVY01ADTZC	K12839
HTNRPVY01ADW6S	K09455
HTNRPVY01ADY47	K13122
HTNRPVY01ADY69	K14856
HTNRPVY01AE1A2	K12177
HTNRPVY01AE5E9	K12303
HTNRPVY01AE5G0	K11097
HTNRPVY01AE7J9	K11292
HTNRPVY01AE8IS	K14455
HTNRPVY01AE8MJ	K03133
HTNRPVY01AE8ND	K14806
HTNRPVY01AEBZJ	K01265
HTNRPVY01AEO0F	K13917
HTNRPVY01AEOXD	K03555
HTNRPVY01AERQL	K01226
HTNRPVY01AEUVE	K13886
HTNRPVY01AEX3M	K09191
HTNRPVY01AEYBE	K03014
HTNRPVY01AEYSD	K06633
HTNRPVY01AF341	K03263
HTNRPVY01AF3GF	K02962
HTNRPVY01AF3H7	K07515
HTNRPVY01AF3S9	K03033
HTNRPVY01AF96J	K08882
HTNRPVY01AF9PN	K09659
HTNRPVY01AFAY0	K10754
HTNRPVY01AFBHZ	K14763
HTNRPVY01AFG99	K09881
HTNRPVY01AFGWA	K08266
HTNRPVY01AFN9H	K04675
HTNRPVY01AFNA7	K11306
HTNRPVY01AFOB7	K03173
HTNRPVY01AFQLO	K06832
HTNRPVY01AFQX4	K01375
HTNRPVY01AG1XZ	K11091
HTNRPVY01AG73Z	K06675
HTNRPVY01AG8YJ	K00432
HTNRPVY01AGFOZ	K09584
HTNRPVY01AGIYD	K10411
HTNRPVY01AGM2R	K00252
HTNRPVY01AGMNV	K11429
HTNRPVY01AGMQL	K01187
HTNRPVY01AGST1	K00731
HTNRPVY01AGVDM	K07368
HTNRPVY01AGZD9	K01885
HTNRPVY01AH31V	K13172
HTNRPVY01AH328	K10863
HTNRPVY01AH7CV	K04239
HTNRPVY01AHH95	K14816
HTNRPVY01AHIGQ	K09659
HTNRPVY01AHKPE	K02265
HTNRPVY01AHN2Y	K01796
HTNRPVY01AHRXC	K01316
HTNRPVY01AHU6Z	K02997
HTNRPVY01AHXJG	K09272
HTNRPVY01AI27H	K00787
HTNRPVY01AI2J0	K05863
HTNRPVY01AI570	K09659
HTNRPVY01AI5IY	K01176
HTNRPVY01AI5KK	K05754
HTNRPVY01AI81L	K08293
HTNRPVY01AI85X	K10798
HTNRPVY01AI90U	K05621
HTNRPVY01AI9CG	K04702
HTNRPVY01AIAJE	K07819
HTNRPVY01AIG70	K13366
HTNRPVY01AIGLP	K11664
HTNRPVY01AIJ3Y	K08824
HTNRPVY01AIJMN	K05749
HTNRPVY01AIKG8	K01090
HTNRPVY01AIMRR	K02901
HTNRPVY01AINNE	K13159
HTNRPVY01AIQM2	K05320
HTNRPVY01AITAY	K03844
HTNRPVY01AIWNG	K05770
HTNRPVY01AIWUB	K02900
HTNRPVY01AIXFZ	K10416
HTNRPVY01AIY7M	K12195
HTNRPVY01AIZ7D	K03097
HTNRPVY01AIZCD	K15196
HTNRPVY01AJ17U	K02212
HTNRPVY01AJ1EP	K11373
HTNRPVY01AJ1JG	K15438
HTNRPVY01AJ2CM	K02738
HTNRPVY01AJ4BS	K04520
HTNRPVY01AJ4UU	K06674
HTNRPVY01AJ7II	K11367
HTNRPVY01AJ7KU	K03189
HTNRPVY01AJ7VS	K01104
HTNRPVY01AJ8MG	K12898
HTNRPVY01AJFAN	K02884
HTNRPVY01AJIHJ	K15262
HTNRPVY01AJL2A	K11292
HTNRPVY01AJLCO	K12876
HTNRPVY01AJLEL	K00335
HTNRPVY01AJLWB	K14006
HTNRPVY01AJMB7	K11884
HTNRPVY01AJSLU	K04552
HTNRPVY01AJUSX	K08117
HTNRPVY01AJVAX	K16613
HTNRPVY01AJVDD	K11136
HTNRPVY01AJVXB	K05034
HTNRPVY01AJXYN	K11538
HTNRPVY01AJY2R	K02984
HTNRPVY01AK0EW	K14300
HTNRPVY01AK0N8	K02132
HTNRPVY01AK0WZ	K14689
HTNRPVY01AK4EJ	K12486
HTNRPVY01AK9G1	K05768
HTNRPVY01AK9ZG	K03265
HTNRPVY01AKARM	K11727
HTNRPVY01AKAS3	K02870
HTNRPVY01AKD1B	K11339
HTNRPVY01AKDSY	K15275
HTNRPVY01AKEQ4	K02135
HTNRPVY01AKG0B	K02903
HTNRPVY01AKG61	K06972
HTNRPVY01AKHB1	K08585
HTNRPVY01AKJ7T	K00698
HTNRPVY01AKM9C	K10358
HTNRPVY01AKNG6	K03236
HTNRPVY01AKOG2	K11757
HTNRPVY01AKQTB	K02872
HTNRPVY01AKT0C	K14685
HTNRPVY01AKUEZ	K14833
HTNRPVY01AKZY9	K16544
HTNRPVY01AL15B	K14772
HTNRPVY01AL6BO	K12946
HTNRPVY01AL81N	K16822
HTNRPVY01AL89O	K12946
HTNRPVY01AL8ET	K09405
HTNRPVY01AL8PK	K00134
HTNRPVY01ALAG2	K00844
HTNRPVY01ALDOJ	K08825
HTNRPVY01ALI9P	K02726
HTNRPVY01ALIWM	K08073
HTNRPVY01ALJCU	K02997
HTNRPVY01ALJHM	K06229
HTNRPVY01ALJJN	K01533
HTNRPVY01ALL6Y	K02920
HTNRPVY01ALMF4	K12611
HTNRPVY01ALNBX	K01188
HTNRPVY01ALSPZ	K13785
HTNRPVY01ALTSH	K11339
HTNRPVY01ALZFK	K11824
HTNRPVY01AM4EX	K08606
HTNRPVY01AM78A	K02987
HTNRPVY01AM7GD	K11848
HTNRPVY01AMBCP	K00951
HTNRPVY01AMBZY	K11304
HTNRPVY01AMH3Q	K07565
HTNRPVY01AMLR8	K06675
HTNRPVY01AMN1J	K12841
HTNRPVY01AMOTQ	K08576
HTNRPVY01AMRNQ	K16768
HTNRPVY01AMRQD	K05868
HTNRPVY01AMU9V	K04802
HTNRPVY01AMXPU	K03943
HTNRPVY01AN3S8	K02153
HTNRPVY01AN5RR	K02947
HTNRPVY01AN5YM	K16904
HTNRPVY01ANA26	K15030
HTNRPVY01ANDLW	K14833
HTNRPVY01ANHVR	K09355
HTNRPVY01ANJ4H	K08624
HTNRPVY01ANJZF	K12867
HTNRPVY01ANKSU	K09560
HTNRPVY01ANMYC	K05690
HTNRPVY01ANT0X	K08738
HTNRPVY01ANW97	K03024
HTNRPVY01ANZEC	K02892
HTNRPVY01ANZZ4	K02135
HTNRPVY01AO7ZN	K14948
HTNRPVY01AO8RP	K14684
HTNRPVY01AO8T0	K01365
HTNRPVY01AO8VT	K04802
HTNRPVY01AOCKE	K01312
HTNRPVY01AOFOC	K07418
HTNRPVY01AOGDO	K11503
HTNRPVY01AOIGB	K00332
HTNRPVY01AOLPX	K00616
HTNRPVY01AOLQR	K02958
HTNRPVY01AOLST	K02955
HTNRPVY01AOMI5	K15258
HTNRPVY01AOO2K	K01647
HTNRPVY01AOOPY	K14963
HTNRPVY01AOSBX	K03676
HTNRPVY01AOSDA	K11840
HTNRPVY01AOU14	K05759
HTNRPVY01AOU97	K07890
HTNRPVY01AOUYO	K12829
HTNRPVY01AOVBN	K01890
HTNRPVY01AP064	K00599
HTNRPVY01AP0LR	K04512
HTNRPVY01AP0QP	K03872
HTNRPVY01AP28G	K10836
HTNRPVY01AP35W	K08764
HTNRPVY01AP4FN	K16803
HTNRPVY01AP63C	K11488
HTNRPVY01AP6J9	K15174
HTNRPVY01APDXK	K00088
HTNRPVY01APE4F	K03125
HTNRPVY01APEBG	K12834
HTNRPVY01APH6D	K07192
HTNRPVY01APK2L	K10284
HTNRPVY01APLE2	K01228
HTNRPVY01APOFL	K01120
HTNRPVY01APQXT	K06883
HTNRPVY01APTYJ	K06636
HTNRPVY01APUAI	K12863
HTNRPVY01APUFO	K14302
HTNRPVY01APW2S	K02130
HTNRPVY01APWXE	K09568
HTNRPVY01AQ22M	K03686
HTNRPVY01AQ2D4	K04632
HTNRPVY01AQ2G5	K13421
HTNRPVY01AQ2H7	K04353
HTNRPVY01AQ2JH	K10639
HTNRPVY01AQ2L4	K02971
HTNRPVY01AQ2R1	K08735
HTNRPVY01AQ2VI	K00341
HTNRPVY01AQ46V	K02961
HTNRPVY01AQAG2	K12366
HTNRPVY01AQC0Z	K11345
HTNRPVY01AQGBH	K04409
HTNRPVY01AQGSB	K16538
HTNRPVY01AQM1W	K13102
HTNRPVY01AQPBO	K13159
HTNRPVY01AQS7C	K07140
HTNRPVY01AQSKJ	K03937
HTNRPVY01AQSYM	K11339
HTNRPVY01AQVN1	K00910
HTNRPVY01AQVRR	K15281
HTNRPVY01AQVZ7	K01522
HTNRPVY01AQY5J	K12491
HTNRPVY01AR00O	K02987
HTNRPVY01AR35N	K11205
HTNRPVY01AR4AD	K14966
HTNRPVY01AR687	K06110
HTNRPVY01AR8A4	K16474
HTNRPVY01ARB9Y	K02891
HTNRPVY01ARCCB	K02871
HTNRPVY01ARFH5	K00799
HTNRPVY01ARHZ4	K02875
HTNRPVY01ARIK1	K03136
HTNRPVY01ARK9G	K13156
HTNRPVY01ARKYT	K11251
HTNRPVY01ARLG2	K10656
HTNRPVY01ARLNV	K14806
HTNRPVY01ARLOF	K06057
HTNRPVY01ARR7C	K11346
HTNRPVY01ARR7U	K00331
HTNRPVY01ARRXN	K06101
HTNRPVY01ARU3D	K06944
HTNRPVY01ARULF	K14778
HTNRPVY01ARXYT	K04958
HTNRPVY01AS0I7	K01275
HTNRPVY01AS0RL	K11143
HTNRPVY01AS34D	K12163
HTNRPVY01AS3LV	K02880
HTNRPVY01AS3OF	K08733
HTNRPVY01AS3VI	K03424
HTNRPVY01AS3W8	K14611
HTNRPVY01AS6XD	K09328
HTNRPVY01AS9HQ	K04705
HTNRPVY01AS9ZZ	K14859
HTNRPVY01ASA1E	K04798
HTNRPVY01ASANL	K14943
HTNRPVY01ASBER	K13295
HTNRPVY01ASD7Z	K14163
HTNRPVY01ASELV	K03963
HTNRPVY01ASHLO	K14291
HTNRPVY01ASJSG	K12396
HTNRPVY01ASKF0	K09519
HTNRPVY01ASNFC	K00049
HTNRPVY01ASNR6	K03881
HTNRPVY01ASP7D	K05034
HTNRPVY01ASQ2Z	K14640
HTNRPVY01ASTOK	K00873
HTNRPVY01ASUAQ	K12196
HTNRPVY01AT1NT	K03217
HTNRPVY01AT2FZ	K11089
HTNRPVY01AT5BH	K15198
HTNRPVY01AT7WB	K04077
HTNRPVY01ATC67	K03687
HTNRPVY01ATC7B	K16175
HTNRPVY01ATIOI	K12571
HTNRPVY01ATIVC	K14411
HTNRPVY01ATJJI	K13575
HTNRPVY01ATJMJ	K09485
HTNRPVY01ATL2P	K02734
HTNRPVY01ATMFE	K08750
HTNRPVY01ATP1Y	K02739
HTNRPVY01ATPV6	K13447
HTNRPVY01ATR7W	K10251
HTNRPVY01ATSAI	K01875
HTNRPVY01ATVP2	K13187
HTNRPVY01ATY9N	K02151
HTNRPVY01ATYJ5	K13575
HTNRPVY01ATZNB	K02727
HTNRPVY01AU0FD	K08824
HTNRPVY01AU0UN	K10398
HTNRPVY01AU3LC	K09229
HTNRPVY01AU3X6	K13094
HTNRPVY01AU4GJ	K01319
HTNRPVY01AU66R	K06127
HTNRPVY01AU7W8	K15127
HTNRPVY01AU9UL	K11341
HTNRPVY01AUBQ5	K01796
HTNRPVY01AUHF5	K15028
HTNRPVY01AUK1B	K07874
HTNRPVY01AULA7	K09560
HTNRPVY01AULCF	K12309
HTNRPVY01AUNWZ	K00922
HTNRPVY01AUOKF	K01116
HTNRPVY01AUOOG	K13984
HTNRPVY01AUORM	K02917
HTNRPVY01AUT8F	K09057
HTNRPVY01AUXKH	K08675
HTNRPVY01AV16F	K12874
HTNRPVY01AV2BL	K12841
HTNRPVY01AV2HB	K14400
HTNRPVY01AV59A	K01527
HTNRPVY01AV868	K03004
HTNRPVY01AVASL	K02923
HTNRPVY01AVC6A	K00335
HTNRPVY01AVCUW	K00889
HTNRPVY01AVF0M	K03038
HTNRPVY01AVF5U	K11141
HTNRPVY01AVF6C	K16573
HTNRPVY01AVF7J	K12191
HTNRPVY01AVG7J	K12591
HTNRPVY01AVGYT	K12475
HTNRPVY01AVI9P	K12870
HTNRPVY01AVJ2R	K06067
HTNRPVY01AVJ55	K06672
HTNRPVY01AVKLC	K12868
HTNRPVY01AVM6J	K11984
HTNRPVY01AVMMI	K14786
HTNRPVY01AVMV9	K01965
HTNRPVY01AVP62	K10409
HTNRPVY01AVPVR	K07943
HTNRPVY01AVSMT	K12158
HTNRPVY01AVTRE	K15026
HTNRPVY01AVW3C	K03940
HTNRPVY01AVWG8	K11886
HTNRPVY01AVY8M	K08343
HTNRPVY01AVZWC	K16574
HTNRPVY01AVZYM	K07178
HTNRPVY01AW09Y	K08804
HTNRPVY01AW11L	K03648
HTNRPVY01AW18R	K14850
HTNRPVY01AW341	K03909
HTNRPVY01AW4ZS	K01870
HTNRPVY01AW5BN	K05683
HTNRPVY01AW7TD	K05925
HTNRPVY01AW7TM	K12819
HTNRPVY01AWBK4	K10088
HTNRPVY01AWBZF	K10609
HTNRPVY01AWCAB	K13750
HTNRPVY01AWF0S	K01551
HTNRPVY01AWF5F	K01858
HTNRPVY01AWFR4	K14802
HTNRPVY01AWI2Y	K12598
HTNRPVY01AWI73	K16815
HTNRPVY01AWK9S	K00457
HTNRPVY01AWLD7	K11364
HTNRPVY01AWLRS	K02973
HTNRPVY01AWMEJ	K11098
HTNRPVY01AWOBD	K14300
HTNRPVY01AWOO8	K01638
HTNRPVY01AWSAA	K02883
HTNRPVY01AWSHE	K12178
HTNRPVY01AWXQS	K02503
HTNRPVY01AWYNF	K10666
HTNRPVY01AX02I	K09666
HTNRPVY01AX0CH	K02887
HTNRPVY01AX0KU	K11588
HTNRPVY01AX3AC	K01869
HTNRPVY01AX3IW	K11995
HTNRPVY01AX618	K15448
HTNRPVY01AX6L6	K13114
HTNRPVY01AX7AL	K03243
HTNRPVY01AX91S	K03934
HTNRPVY01AX96S	K14525
HTNRPVY01AX96V	K12301
HTNRPVY01AX9J2	K02684
HTNRPVY01AXA8S	K10412
HTNRPVY01AXAK2	K06013
HTNRPVY01AXAZG	K13126
HTNRPVY01AXD25	K14857
HTNRPVY01AXEKP	K09542
HTNRPVY01AXENQ	K08376
HTNRPVY01AXEXS	K08376
HTNRPVY01AXH3V	K10847
HTNRPVY01AXHKC	K14821
HTNRPVY01AXHOY	K04079
HTNRPVY01AXHPN	K14537
HTNRPVY01AXJ3M	K12947
HTNRPVY01AXK0U	K15161
HTNRPVY01AXK54	K02326
HTNRPVY01AXK6D	K13862
HTNRPVY01AXKAY	K14859
HTNRPVY01AXP45	K05858
HTNRPVY01AXQF3	K10408
HTNRPVY01AXWQ6	K06942
[truncated: 584 more rows]

## Sheet: Plan1
Contig1
Contig2
Contig3
Contig4
Contig5
Contig6
Contig7
Contig8
Contig9
Contig10
Contig11
Contig12
Contig13
Contig14
Contig15
Contig16
Contig17
Contig18
Contig19
Contig20
Contig21
Contig22
Contig23
Contig24
Contig25
Contig26
Contig27
Contig28
Contig29
Contig30
Contig31
Contig32
Contig34
Contig35
Contig36
Contig38
Contig39
Contig40
Contig41
Contig42
Contig43
Contig44
Contig45
Contig46
Contig47
Contig48
Contig49
Contig50
Contig51
Contig52
Contig53
Contig54
Contig55
Contig56
Contig57
Contig58
Contig59
Contig60
Contig61
Contig62
Contig63
Contig64
Contig65
Contig66
Contig67
Contig68
Contig69
Contig70
Contig71
Contig72
Contig73
Contig74
Contig75
Contig76
Contig77
Contig78
Contig79
Contig80
Contig81
Contig83
Contig84
Contig85
Contig86
Contig88
Contig89
Contig90
Contig91
Contig93
Contig94
Contig95
Contig96
Contig97
Contig98
Contig99
Contig100
Contig101
Contig102
Contig103
Contig104
Contig105
Contig106
Contig107
Contig108
Contig110
Contig111
Contig112
Contig113
Contig114
Contig115
Contig116
Contig117
Contig118
Contig119
Contig120
Contig121
Contig122
Contig123
Contig124
Contig125
Contig126
Contig127
Contig128
Contig129
Contig130
Contig131
Contig132
Contig133
Contig134
Contig135
Contig136
Contig137
Contig138
Contig139
Contig140
Contig141
Contig142
Contig143
Contig144
Contig146
Contig147
Contig148
Contig149
Contig150
Contig151
Contig152
Contig153
Contig154
Contig155
Contig156
Contig157
Contig158
Contig159
Contig160
Contig161
Contig162
Contig163
Contig165
Contig166
Contig167
Contig168
Contig169
Contig170
Contig171
Contig172
Contig173
Contig174
Contig175
Contig177
Contig178
Contig179
Contig180
Contig181
Contig182
Contig184
Contig185
Contig186
Contig187
Contig189
Contig190
Contig192
Contig193
Contig194
Contig195
Contig196
Contig197
Contig198
Contig199
Contig200
Contig201
Contig202
Contig204
Contig205
Contig206
Contig207
Contig208
Contig210
Contig211
Contig212
Contig213
Contig214
Contig215
Contig216
Contig217
Contig218
Contig219
Contig220
Contig221
Contig222
Contig223
Contig224
Contig225
Contig226
Contig227
Contig228
Contig229
Contig230
Contig231
Contig232
Contig233
Contig234
Contig235
Contig236
Contig237
Contig238
Contig239
Contig240
Contig241
Contig242
Contig243
Contig244
Contig245
Contig246
Contig247
Contig248
Contig249
Contig250
Contig252
Contig253
Contig255
Contig256
Contig257
Contig258
Contig259
Contig260
Contig261
Contig262
Contig263
Contig265
Contig268
Contig269
Contig271
Contig272
Contig273
Contig274
Contig275
Contig276
Contig277
Contig278
Contig279
Contig280
Contig281
Contig282
Contig283
Contig284
Contig285
Contig286
Contig287
Contig288
Contig289
Contig290
Contig291
Contig292
Contig293
Contig295
Contig296
Contig297
Contig298
Contig299
Contig301
Contig302
Contig303
Contig304
Contig305
Contig306
Contig308
Contig309
Contig310
Contig311
Contig312
Contig313
Contig314
Contig315
Contig316
Contig317
Contig318
Contig319
Contig320
Contig321
Contig322
Contig323
Contig324
Contig325
Contig326
Contig327
Contig329
Contig330
Contig331
Contig332
Contig333
Contig334
Contig335
Contig336
Contig337
Contig338
Contig339
Contig340
Contig341
Contig342
Contig343
Contig344
Contig345
Contig347
Contig348
Contig349
Contig350
Contig352
Contig354
Contig355
Contig356
Contig357
Contig358
Contig359
Contig360
Contig362
Contig363
Contig364
Contig365
Contig366
Contig367
Contig369
Contig371
Contig374
Contig375
Contig376
Contig377
Contig378
Contig379
Contig380
Contig381
Contig383
Contig384
Contig385
Contig386
Contig387
Contig389
Contig390
Contig391
Contig392
Contig393
Contig394
Contig395
Contig396
Contig397
Contig399
Contig400
Contig401
Contig402
Contig403
Contig404
Contig405
Contig406
Contig407
Contig408
Contig409
Contig410
Contig411
Contig412
Contig413
Contig414
Contig415
Contig416
Contig417
Contig418
Contig419
Contig420
Contig421
Contig422
Contig423
Contig424
Contig426
Contig427
Contig428
Contig429
Contig430
Contig431
Contig432
Contig433
Contig434
Contig435
Contig436
Contig437
Contig438
Contig439
Contig440
Contig441
Contig442
Contig443
Contig444
Contig445
Contig446
Contig447
Contig448
Contig449
Contig450
Contig452
Contig453
Contig454
Contig455
Contig456
Contig457
Contig458
Contig459
Contig460
Contig461
Contig462
Contig464
Contig465
Contig466
Contig467
Contig468
Contig469
Contig470
Contig471
Contig473
Contig474
Contig476
Contig478
Contig479
Contig480
Contig482
Contig485
Contig486
Contig487
Contig488
Contig489
Contig490
Contig491
Contig492
Contig493
Contig494
Contig495
Contig496
Contig497
Contig498
Contig501
Contig502
Contig503
Contig504
Contig505
Contig506
Contig507
Contig508
Contig510
Contig512
Contig513
Contig514
Contig515
Contig516
Contig519
Contig520
Contig521
Contig522
Contig523
Contig524
Contig525
Contig526
Contig527
Contig528
Contig530
Contig531
Contig532
Contig533
Contig534
Contig536
Contig538
Contig539
Contig540
Contig541
Contig543
Contig544
Contig545
Contig546
Contig547
Contig548
Contig549
Contig550
Contig551
Contig552
Contig554
Contig555
Contig556
Contig557
Contig558
Contig561
Contig562
Contig563
Contig564
Contig565
Contig566
Contig567
Contig568
Contig569
Contig570
Contig571
Contig572
Contig573
Contig574
Contig575
Contig577
Contig578
Contig579
Contig580
Contig581
Contig582
Contig583
Contig584
Contig585
Contig586
Contig587
Contig588
Contig589
Contig590
Contig591
Contig592
Contig593
Contig594
Contig595
Contig596
Contig598
Contig599
Contig600
Contig601
Contig602
Contig603
Contig604
Contig605
Contig606
Contig607
Contig608
Contig609
Contig611
Contig612
Contig613
Contig616
Contig617
Contig618
Contig619
Contig620
Contig621
Contig622
Contig623
Contig624
Contig625
Contig626
Contig627
Contig629
Contig631
Contig632
Contig633
Contig634
Contig635
Contig636
Contig638
Contig639
Contig640
Contig641
Contig642
Contig643
Contig644
Contig645
Contig646
Contig647
Contig648
Contig649
Contig650
Contig651
Contig652
Contig654
Contig655
Contig656
Contig657
Contig658
Contig659
Contig660
Contig661
Contig662
Contig663
Contig664
Contig665
Contig666
Contig667
Contig668
Contig669
Contig670
Contig671
Contig672
Contig673
Contig674
Contig676
Contig677
Contig678
Contig679
Contig680
Contig681
Contig682
Contig683
Contig684
Contig685
Contig687
Contig688
Contig690
Contig691
Contig692
Contig693
Contig695
Contig696
Contig698
Contig700
Contig701
Contig702
Contig703
Contig704
Contig705
Contig706
Contig708
Contig709
Contig710
Contig713
Contig714
Contig715
Contig716
Contig717
Contig718
Contig719
Contig720
Contig721
Contig722
Contig723
Contig725
Contig726
Contig727
Contig728
Contig729
Contig730
Contig731
Contig732
Contig733
Contig734
Contig735
Contig736
Contig737
Contig738
Contig740
Contig741
Contig742
Contig743
Contig744
Contig746
Contig747
Contig748
Contig749
Contig750
Contig751
Contig752
Contig753
Contig754
Contig755
Contig756
Contig757
Contig759
Contig760
Contig761
Contig763
Contig764
Contig765
Contig766
Contig767
Contig768
Contig769
Contig770
Contig771
Contig772
Contig773
Contig774
Contig775
Contig776
Contig777
Contig778
Contig780
Contig781
Contig782
Contig783
Contig784
Contig785
Contig786
Contig787
Contig788
Contig789
Contig791
Contig792
Contig793
Contig794
Contig795
Contig796
Contig797
Contig798
Contig799
Contig800
Contig801
Contig802
Contig803
Contig804
Contig805
Contig806
Contig809
Contig810
Contig811
Contig812
Contig814
Contig815
Contig816
Contig817
Contig818
Contig819
Contig820
Contig821
Contig822
Contig823
Contig824
Contig825
Contig826
Contig827
Contig828
Contig829
Contig830
Contig831
Contig832
Contig833
Contig834
Contig836
Contig837
Contig839
Contig840
Contig842
Contig843
Contig844
Contig845
Contig847
Contig848
Contig849
Contig850
Contig851
Contig852
Contig853
Contig854
Contig855
Contig856
Contig857
Contig858
Contig859
Contig860
Contig861
Contig862
Contig863
Contig864
Contig867
Contig868
Contig869
Contig870
Contig871
Contig872
Contig873
Contig874
Contig875
Contig877
Contig878
Contig879
Contig880
Contig881
Contig882
Contig883
Contig884
Contig885
Contig887
Contig888
Contig889
Contig890
Contig891
Contig892
Contig893
Contig894
Contig895
Contig897
Contig898
Contig900
Contig901
Contig902
Contig904
Contig905
Contig906
Contig907
Contig908
Contig909
Contig910
Contig911
Contig912
Contig913
Contig914
Contig915
Contig916
Contig917
Contig918
Contig919
Contig920
Contig921
Contig922
Contig923
Contig924
Contig925
Contig926
Contig927
Contig928
Contig929
Contig930
Contig931
Contig932
Contig933
Contig934
Contig935
Contig936
Contig938
Contig939
Contig940
Contig941
Contig942
Contig945
Contig948
Contig949
Contig950
Contig951
Contig952
Contig953
Contig954
Contig956
Contig957
Contig958
Contig960
Contig962
Contig964
Contig965
Contig966
Contig967
Contig968
Contig969
Contig970
Contig971
Contig972
Contig974
Contig975
Contig976
Contig977
Contig978
Contig979
Contig980
Contig981
Contig982
Contig983
Contig984
Contig985
Contig986
Contig987
Contig989
Contig990
Contig992
Contig993
Contig994
Contig995
Contig996
Contig997
Contig998
Contig999
Contig1000
Contig1003
Contig1004
Contig1005
Contig1007
Contig1008
Contig1010
Contig1011
Contig1012
Contig1013
Contig1014
Contig1015
Contig1016
Contig1018
Contig1019
Contig1021
Contig1022
Contig1023
Contig1024
Contig1025
Contig1026
Contig1027
Contig1028
Contig1029
Contig1030
Contig1031
Contig1032
Contig1033
Contig1034
Contig1035
Contig1036
Contig1037
Contig1038
Contig1039
Contig1040
Contig1041
Contig1042
Contig1044
Contig1045
Contig1046
Contig1047
Contig1049
Contig1050
Contig1051
Contig1052
Contig1053
Contig1054
Contig1055
Contig1056
Contig1057
Contig1058
Contig1059
Contig1060
Contig1061
Contig1063
Contig1064
Contig1065
Contig1066
Contig1067
Contig1068
Contig1069
Contig1070
Contig1071
Contig1072
Contig1074
Contig1076
Contig1077
Contig1078
Contig1079
Contig1080
Contig1081
Contig1083
Contig1084
Contig1085
Contig1086
Contig1087
Contig1088
Contig1089
Contig1090
Contig1091
Contig1092
Contig1093
Contig1094
Contig1095
Contig1096
Contig1097
Contig1098
Contig1099
Contig1100
Contig1101
Contig1102
Contig1103
Contig1104
Contig1105
Contig1106
Contig1107
Contig1108
Contig1109
Contig1110
Contig1112
Contig1113
Contig1114
Contig1115
Contig1116
Contig1117
Contig1118
Contig1119
Contig1120
Contig1121
Contig1122
Contig1123
Contig1124
Contig1126
Contig1127
Contig1128
Contig1129
Contig1130
Contig1131
Contig1132
Contig1133
Contig1134
Contig1135
Contig1136
Contig1137
Contig1138
Contig1139
Contig1140
Contig1141
Contig1143
Contig1144
Contig1145
Contig1146
Contig1148
Contig1149
Contig1150
Contig1152
Contig1153
Contig1154
Contig1155
Contig1156
Contig1158
Contig1159
Contig1160
Contig1161
Contig1162
Contig1163
Contig1164
Contig1165
Contig1166
Contig1168
Contig1169
Contig1170
Contig1171
Contig1172
Contig1173
Contig1174
Contig1175
Contig1177
Contig1178
Contig1179
Contig1180
Contig1181
Contig1182
Contig1183
Contig1184
Contig1185
Contig1186
Contig1187
Contig1188
Contig1189
Contig1190
Contig1191
Contig1192
Contig1193
Contig1194
Contig1195
Contig1196
Contig1197
Contig1199
Contig1200
Contig1201
Contig1202
Contig1203
Contig1204
Contig1205
Contig1206
Contig1207
Contig1208
Contig1209
Contig1210
Contig1211
Contig1212
Contig1213
Contig1214
Contig1215
Contig1217
Contig1219
Contig1220
Contig1221
Contig1222
Contig1223
Contig1224
Contig1225
Contig1226
Contig1227
Contig1228
Contig1229
Contig1230
Contig1231
Contig1232
Contig1234
Contig1235
Contig1237
Contig1238
Contig1239
Contig1240
Contig1242
Contig1244
Contig1245
Contig1246
Contig1247
Contig1248
Contig1249
Contig1250
Contig1251
Contig1252
Contig1253
Contig1254
Contig1255
Contig1256
Contig1258
Contig1259
Contig1260
Contig1261
Contig1262
Contig1263
Contig1264
Contig1265
Contig1266
Contig1267
Contig1268
Contig1269
Contig1270
Contig1271
Contig1272
Contig1273
Contig1274
Contig1275
Contig1276
Contig1277
Contig1278
Contig1279
Contig1280
Contig1281
Contig1282
Contig1283
Contig1284
Contig1285
Contig1286
Contig1287
Contig1288
Contig1289
Contig1290
Contig1291
Contig1292
Contig1293
Contig1294
Contig1295
Contig1296
Contig1297
Contig1298
Contig1299
Contig1300
Contig1301
Contig1302
Contig1303
Contig1304
Contig1305
Contig1306
Contig1307
Contig1308
Contig1309
Contig1310
Contig1311
Contig1312
Contig1313
Contig1314
Contig1315
Contig1316
Contig1317
Contig1318
Contig1319
Contig1320
Contig1321
Contig1322
Contig1323
Contig1324
Contig1325
Contig1326
Contig1327
Contig1328
Contig1329
Contig1330
Contig1331
Contig1332
Contig1333
Contig1334
Contig1335
Contig1336
Contig1337
Contig1338
Contig1339
Contig1340
Contig1341
Contig1343
Contig1344
Contig1345
Contig1346
Contig1347
Contig1348
Contig1350
Contig1351
Contig1352
Contig1353
Contig1354
Contig1355
Contig1356
Contig1357
Contig1358
Contig1359
Contig1360
Contig1361
Contig1362
Contig1363
Contig1364
Contig1365
Contig1366
Contig1367
Contig1368
Contig1369
Contig1370
Contig1372
Contig1374
Contig1375
Contig1376
Contig1377
Contig1378
Contig1379
Contig1380
Contig1381
Contig1382
Contig1383
Contig1384
Contig1385
Contig1386
Contig1387
Contig1388
Contig1389
Contig1390
Contig1391
Contig1392
Contig1393
Contig1394
Contig1395
Contig1396
Contig1397
Contig1398
Contig1399
Contig1400
Contig1401
Contig1402
Contig1403
Contig1404
Contig1405
Contig1406
Contig1407
Contig1408
Contig1409
Contig1411
Contig1413
Contig1414
Contig1415
Contig1416
Contig1417
Contig1418
Contig1419
Contig1420
Contig1421
Contig1422
Contig1423
Contig1424
Contig1425
Contig1426
Contig1427
Contig1428
Contig1429
Contig1430
Contig1432
Contig1433
Contig1434
Contig1437
Contig1438
Contig1439
Contig1440
Contig1441
Contig1442
Contig1443
Contig1444
Contig1445
Contig1446
Contig1447
Contig1448
Contig1449
Contig1450
Contig1451
Contig1452
Contig1453
Contig1454
Contig1455
Contig1456
Contig1457
Contig1458
Contig1459
Contig1460
Contig1461
Contig1462
Contig1463
Contig1464
Contig1465
Contig1466
Contig1467
Contig1468
Contig1470
Contig1471
Contig1472
Contig1473
Contig1474
Contig1475
Contig1476
Contig1477
Contig1478
Contig1479
Contig1480
Contig1481
Contig1483
Contig1484
Contig1485
Contig1486
Contig1487
Contig1488
Contig1489
Contig1490
Contig1491
Contig1492
Contig1493
Contig1494
Contig1495
Contig1496
Contig1497
Contig1498
Contig1499
Contig1500
Contig1501
Contig1502
Contig1505
Contig1506
Contig1507
Contig1509
Contig1510
Contig1511
Contig1512
Contig1514
Contig1515
Contig1516
Contig1517
Contig1518
Contig1519
Contig1520
Contig1521
Contig1522
Contig1523
Contig1524
Contig1525
Contig1526
Contig1527
Contig1528
Contig1529
Contig1530
Contig1531
Contig1532
Contig1534
Contig1535
Contig1536
Contig1537
Contig1538
Contig1539
Contig1540
Contig1541
Contig1543
Contig1544
Contig1546
Contig1548
Contig1550
Contig1551
Contig1552
Contig1553
Contig1555
Contig1556
Contig1557
Contig1558
Contig1559
Contig1560
Contig1561
Contig1562
Contig1563
Contig1564
Contig1565
Contig1566
Contig1567
Contig1568
Contig1569
Contig1571
Contig1572
Contig1573
Contig1574
Contig1575
Contig1576
Contig1577
Contig1578
Contig1579
Contig1581
Contig1582
Contig1583
Contig1584
Contig1586
Contig1587
Contig1588
Contig1589
Contig1590
Contig1591
Contig1593
Contig1594
Contig1595
Contig1597
Contig1598
Contig1599
Contig1600
Contig1601
Contig1602
Contig1603
Contig1604
Contig1605
Contig1606
Contig1607
Contig1608
Contig1609
Contig1610
Contig1611
Contig1612
Contig1613
Contig1614
Contig1615
Contig1616
Contig1617
Contig1618
Contig1619
Contig1620
Contig1621
Contig1622
Contig1623
Contig1625
Contig1626
Contig1628
Contig1629
Contig1630
Contig1631
Contig1633
Contig1634
Contig1635
Contig1636
Contig1637
Contig1638
Contig1639
Contig1640
Contig1641
Contig1642
Contig1643
Contig1644
Contig1645
Contig1646
Contig1647
Contig1648
Contig1649
Contig1650
Contig1651
Contig1652
Contig1653
Contig1655
Contig1656
Contig1657
Contig1658
Contig1659
Contig1660
Contig1661
Contig1662
Contig1663
Contig1664
Contig1665
Contig1666
Contig1668
Contig1669
Contig1670
Contig1671
Contig1672
Contig1673
Contig1674
Contig1675
Contig1676
Contig1677
Contig1678
Contig1679
Contig1681
Contig1682
Contig1683
Contig1684
Contig1685
Contig1686
Contig1687
Contig1688
Contig1690
Contig1691
Contig1692
Contig1693
Contig1694
Contig1695
Contig1696
Contig1697
Contig1698
Contig1699
Contig1700
Contig1701
Contig1702
Contig1703
Contig1705
Contig1706
Contig1707
Contig1708
Contig1709
Contig1710
Contig1711
Contig1712
Contig1713
Contig1714
Contig1715
Contig1716
Contig1717
Contig1718
Contig1719
Contig1720
Contig1721
Contig1722
Contig1723
Contig1724
Contig1725
Contig1726
Contig1727
Contig1728
Contig1731
Contig1732
Contig1733
Contig1734
Contig1735
Contig1736
Contig1737
Contig1738
Contig1739
Contig1740
Contig1741
Contig1742
Contig1743
Contig1744
Contig1745
Contig1746
Contig1747
Contig1748
Contig1750
Contig1751
Contig1752
Contig1753
Contig1754
Contig1755
Contig1756
Contig1757
Contig1758
Contig1759
Contig1760
Contig1762
Contig1763
Contig1766
Contig1767
Contig1768
Contig1769
Contig1770
Contig1771
Contig1773
Contig1774
Contig1775
Contig1776
Contig1777
Contig1778
Contig1780
Contig1781
Contig1782
Contig1783
Contig1784
Contig1785
Contig1786
Contig1787
Contig1788
Contig1789
Contig1790
Contig1791
Contig1792
Contig1793
Contig1794
Contig1795
Contig1796
Contig1797
Contig1798
Contig1799
Contig1800
Contig1801
Contig1802
Contig1803
Contig1804
Contig1805
Contig1809
Contig1810
Contig1811
Contig1812
Contig1813
Contig1814
Contig1815
Contig1816
Contig1817
Contig1818
Contig1819
Contig1820
Contig1821
Contig1822
Contig1823
Contig1824
Contig1825
Contig1826
Contig1827
Contig1828
Contig1829
Contig1830
Contig1831
Contig1832
Contig1833
Contig1834
Contig1835
Contig1836
Contig1837
Contig1838
Contig1839
Contig1840
Contig1842
Contig1843
Contig1846
Contig1847
Contig1848
Contig1849
Contig1850
Contig1851
Contig1853
Contig1854
Contig1855
Contig1856
Contig1857
Contig1858
Contig1859
Contig1860
Contig1861
Contig1862
Contig1863
Contig1864
Contig1865
Contig1866
Contig1867
Contig1868
Contig1869
Contig1870
Contig1871
Contig1872
Contig1873
Contig1874
Contig1875
Contig1876
Contig1877
Contig1878
Contig1879
Contig1880
Contig1881
Contig1882
Contig1883
Contig1884
Contig1885
Contig1886
Contig1887
Contig1888
Contig1889
Contig1891
Contig1892
Contig1893
Contig1894
Contig1896
Contig1897
Contig1898
Contig1900
Contig1902
Contig1904
Contig1905
Contig1906
Contig1907
Contig1908
Contig1909
Contig1910
Contig1911
Contig1912
Contig1913
Contig1914
Contig1915
Contig1916
Contig1917
Contig1918
Contig1919
Contig1920
Contig1921
Contig1922
Contig1923
Contig1924
Contig1925
Contig1926
Contig1927
Contig1928
Contig1930
Contig1931
Contig1932
Contig1933
Contig1934
Contig1935
Contig1936
Contig1937
Contig1939
Contig1940
Contig1941
Contig1942
Contig1943
Contig1944
Contig1945
Contig1946
Contig1947
Contig1949
Contig1950
Contig1951
Contig1952
Contig1953
Contig1954
Contig1955
Contig1956
Contig1957
Contig1958
Contig1959
Contig1960
Contig1961
Contig1963
Contig1964
Contig1965
Contig1966
Contig1967
Contig1968
Contig1969
Contig1970
Contig1971
Contig1972
Contig1973
Contig1974
Contig1975
Contig1976
Contig1977
Contig1978
Contig1979
Contig1980
Contig1981
Contig1982
Contig1983
Contig1984
Contig1985
Contig1986
Contig1987
Contig1988
Contig1989
Contig1990
Contig1992
Contig1993
Contig1994
Contig1996
Contig1997
Contig1998
Contig1999
Contig2000
Contig2001
Contig2002
Contig2003
Contig2005
Contig2006
Contig2007
Contig2008
Contig2009
Contig2010
Contig2011
Contig2012
Contig2013
Contig2015
Contig2016
Contig2017
Contig2018
Contig2019
Contig2020
Contig2021
Contig2022
Contig2023
Contig2024
Contig2025
Contig2026
Contig2027
Contig2028
Contig2029
Contig2030
Contig2032
Contig2033
Contig2034
Contig2035
Contig2036
Contig2037
Contig2038
Contig2039
Contig2040
Contig2041
Contig2042
Contig2043
Contig2044
Contig2045
Contig2046
Contig2048
Contig2050
Contig2051
Contig2052
Contig2053
Contig2054
Contig2055
Contig2056
Contig2058
Contig2059
Contig2060
Contig2061
Contig2062
Contig2064
Contig2065
Contig2066
Contig2067
Contig2068
Contig2069
Contig2070
Contig2071
Contig2072
Contig2073
Contig2074
Contig2075
Contig2076
Contig2077
Contig2078
Contig2079
Contig2081
Contig2082
Contig2083
Contig2084
Contig2085
Contig2086
Contig2087
Contig2088
Contig2089
Contig2090
Contig2091
Contig2093
Contig2094
Contig2095
Contig2096
Contig2097
Contig2098
Contig2100
Contig2101
Contig2102
Contig2103
Contig2104
Contig2105
Contig2106
Contig2107
Contig2108
Contig2109
Contig2110
Contig2111
Contig2113
Contig2114
Contig2115
Contig2117
Contig2118
Contig2119
Contig2120
Contig2121
Contig2122
Contig2124
Contig2125
Contig2126
Contig2127
Contig2129
Contig2130
Contig2131
Contig2132
Contig2133
Contig2134
Contig2135
Contig2136
Contig2137
Contig2138
Contig2139
Contig2140
Contig2141
Contig2142
Contig2144
Contig2145
Contig2146
Contig2147
Contig2149
Contig2150
Contig2151
Contig2153
Contig2154
Contig2155
Contig2156
Contig2158
Contig2159
Contig2160
Contig2161
Contig2162
Contig2163
Contig2164
Contig2165
Contig2166
Contig2167
Contig2168
Contig2169
Contig2170
Contig2171
Contig2172
Contig2173
Contig2174
Contig2175
Contig2176
Contig2177
Contig2179
Contig2180
Contig2181
Contig2182
Contig2184
Contig2185
Contig2186
Contig2187
Contig2188
Contig2189
Contig2190
Contig2191
Contig2192
Contig2193
Contig2195
Contig2196
Contig2197
Contig2198
Contig2199
Contig2201
Contig2202
Contig2203
Contig2204
Contig2205
Contig2206
Contig2207
Contig2209
Contig2210
Contig2211
Contig2212
Contig2213
Contig2214
Contig2215
Contig2216
Contig2217
Contig2218
Contig2219
[truncated: 63,536 more rows]
