# Supplementary material for: Gene Discovery through Transcriptome Sequencing for the Invasive Mussel Limnoperna fortunei
Source: PLoS One. 2014 Jul 21;9(7):e102973. doi: 10.1371/journal.pone.0102973 (PMC4105566; doi:10.1371/journal.pone.0102973)
Supplement: Table S4 — IDs of unigenes annotated as the footproteins Mepf1 and Mepf2. (XLSX) [file pone.0102973.s004.xlsx]

## Sheet: SUPPORTING INFORMATION TABLE S4
SUPPORTING INFORMATION TABLE S4
Uliano-Silva et al., 2014. Gene discovery through transcriptome sequencing for the invasive mussel Limnoperna fortunei.
IDs of unigenes locally blasted in search for footproteins Mepf1 and Mepf2
Unigenes from L. fortunei can be downloaded at: http://goo.gl/7rwBCp
Mepf1	Mepf2
Contig1393	Contig1341
HLFT7C201A0233	Contig1470
HLFT7C201ATZLM	Contig1787
HLFT7C201BFWGL	Contig1918
HLFT7C201BXNI8	Contig2029
HTNRPVY01AXM6W	Contig2216
HTNRPVY01BDHDG	Contig2585
HTNRPVY01BO74F	Contig2781
HTNRPVY01BOFXJ	Contig3043
	Contig3054
	Contig3503
	Contig718
	Contig736
	Contig797
	Contig932
	HLFT7C201A05LL
	HLFT7C201A34WM
	HLFT7C201A3J6E
	HLFT7C201A498O
	HLFT7C201ABPOW
	HLFT7C201ACD91
	HLFT7C201AFNMU
	HLFT7C201AHVFS
	HLFT7C201AKBHN
	HLFT7C201ANHPC
	HLFT7C201AR4N0
	HLFT7C201ARN9X
	HLFT7C201ARUS5
	HLFT7C201ASWIZ
	HLFT7C201AVS5U
	HLFT7C201AW1DF
	HLFT7C201AWEWR
	HLFT7C201AXGPF
	HLFT7C201AXTLL
	HLFT7C201AZ017
	HLFT7C201B2Q5H
	HLFT7C201BADJE
	HLFT7C201BCN96
	HLFT7C201BEEUB
	HLFT7C201BHK5A
	HLFT7C201BKZYS
	HLFT7C201BN3J8
	HLFT7C201BOUT5
	HLFT7C201BPH9Y
	HLFT7C201BQL00
	HLFT7C201BXDME
	HLFT7C201BYDG5
	HTNRPVY01A24F5
	HTNRPVY01A3JR5
	HTNRPVY01A41TV
	HTNRPVY01A5NLI
	HTNRPVY01A5Z7F
	HTNRPVY01A6IZB
	HTNRPVY01A9RZN
	HTNRPVY01AA9XX
	HTNRPVY01ABVBA
	HTNRPVY01ACOAO
	HTNRPVY01AD2QX
	HTNRPVY01AEL5O
	HTNRPVY01AG431
	HTNRPVY01AGF5K
	HTNRPVY01AKTYJ
	HTNRPVY01AM1FH
	HTNRPVY01AML7Z
	HTNRPVY01AMLJA
	HTNRPVY01AMN9K
	HTNRPVY01ANZQS
	HTNRPVY01AQ58C
	HTNRPVY01ASABR
	HTNRPVY01ASGSC
	HTNRPVY01AST5L
	HTNRPVY01AVY4Y
	HTNRPVY01AWBOW
	HTNRPVY01AYAKG
	HTNRPVY01AYGT1
	HTNRPVY01AYPIG
	HTNRPVY01B0ZQB
	HTNRPVY01B3AFF
	HTNRPVY01B3C2O
	HTNRPVY01BAGFU
	HTNRPVY01BAWRJ
	HTNRPVY01BGTAP
	HTNRPVY01BIT0O
	HTNRPVY01BJEXR
	HTNRPVY01BJK4D
	HTNRPVY01BKA4P
	HTNRPVY01BKN29
	HTNRPVY01BKOLF
	HTNRPVY01BKWVM
	HTNRPVY01BL8TT
	HTNRPVY01BLSZH
	HTNRPVY01BLZXR
	HTNRPVY01BM7S7
	HTNRPVY01BPRK3
	HTNRPVY01BQ129
	HTNRPVY01BRKSJ
	HTNRPVY01BT1CH
	HTNRPVY01BUX40
	HTNRPVY01BVACZ
	HTNRPVY01BWVKR
	HTNRPVY01BX59S
	HTNRPVY01BYPDA
	HTNRPVY01BYZHB
HTNRPVY01A9XO8	tr|Q7M3P5|Q7M3P5_MODBR 45.83 24 13	0		22		93	2	25 1e-05 37.0
HTNRPVY01B0YVT	tr|Q7M3X6|Q7M3X6_9BIVA 40.38 52 31	0		159		4	100	151 7e-08 43.1
